# Supplementary material for: Sequence-Dependent Fluorescence of Cyanine Dyes on Microarrays
Source: PLoS One. 2011 Jul 25;6(7):e22177. doi: 10.1371/journal.pone.0022177 (PMC3143128; doi:10.1371/journal.pone.0022177)
Supplement: Data S1 — Fluorescence intensity data for all labeling methods in spreadsheet format. (XLS) [file pone.0022177.s009.xls]

## Sheet: Data
Cy3	Cy3	Cy3		Cy5	Cy5	Cy5		Biotin-Cy3	Biotin-Cy3	Biotin-Cy3		Biotin-Cy5	Biotin-Cy5	Biotin-Cy5
Sequence	Relative intensity	Error (SEM)		Sequence	Relative intensity	Error (SEM)		Sequence	Relative intensity	Error (SEM)		Sequence	Relative intensity	Error (SEM)
GAAAA	1	0.0146		GATAA	1	0.0322		TTTTT	1	0.0266		GTCAA	1	0.0408
TATAA	0.9988	0.0127		GGAAA	0.9998	0.0475		TTCTT	0.9429	0.031		GTGAA	0.9523	0.0426
GGGAA	0.9895	0.0144		GAAAG	0.9739	0.0303		TTTTC	0.9411	0.0261		GGAAA	0.9485	0.0424
GGAAG	0.9857	0.0153		GAAAA	0.9589	0.0272		TTTTG	0.9391	0.0441		GGTAA	0.9427	0.0408
GAAAG	0.976	0.0167		GAATA	0.9553	0.0313		TTTCT	0.9008	0.0279		GGCAA	0.9396	0.0405
GAATG	0.975	0.0159		AAATA	0.947	0.0404		TTTGG	0.8859	0.0283		GCCAA	0.9291	0.0375
GGAGG	0.9684	0.0156		AAAAA	0.9406	0.032		TTTCA	0.8741	0.0346		GTTAA	0.9205	0.0347
GGAGA	0.9663	0.0159		GAAAC	0.9334	0.0328		TTCTG	0.8609	0.0263		GAGAA	0.9169	0.0441
GACAA	0.9626	0.0185		GAAAT	0.9203	0.0263		TCTTT	0.8599	0.0281		GACAA	0.9107	0.0405
GGGGA	0.962	0.0166		AAAAG	0.9173	0.033		TTCTC	0.858	0.0301		GTAAA	0.9083	0.044
GATAG	0.9614	0.0184		TTAAA	0.9005	0.0332		TTCAG	0.8562	0.0309		TCCAA	0.8825	0.0393
GAGAG	0.9608	0.0136		ATAAA	0.8995	0.0374		TTTCG	0.8559	0.0302		TGCAA	0.8725	0.0325
GGAAA	0.9606	0.0156		TATAA	0.8912	0.039		TGGGG	0.8527	0.0408		TTCAA	0.8703	0.0371
TTAAA	0.9597	0.0165		TAAAA	0.8884	0.0205		TCTTG	0.8485	0.0297		GCAAA	0.8631	0.0364
GGAAT	0.9593	0.0163		GGAAT	0.8791	0.033		TTTTA	0.8428	0.0319		CCCAA	0.8426	0.0338
GACTA	0.959	0.0162		GAAGC	0.8755	0.0394		TTTAA	0.8394	0.029		GCTAA	0.8422	0.0327
GATAA	0.9576	0.0179		GAAGA	0.8712	0.0391		TCTTC	0.8374	0.0373		TCGAA	0.8352	0.0322
GGGGG	0.9575	0.015		GAGGA	0.8704	0.044		GGGGG	0.8341	0.0403		TGGAA	0.8295	0.0417
GAGAA	0.9565	0.0186		GATCA	0.8676	0.047		TTTCC	0.8318	0.0285		CCAAA	0.8232	0.032
GAAGA	0.9564	0.0204		GTAAA	0.8659	0.0474		TTCCT	0.8312	0.0343		GATAA	0.8163	0.0324
GTAAA	0.9561	0.0145		GAATT	0.8631	0.0413		TTTGT	0.8291	0.0293		GCGAA	0.8146	0.0324
TAAAA	0.9548	0.0176		TAATA	0.862	0.0242		TCTCC	0.8249	0.0287		AGGAA	0.8145	0.0287
GGTAA	0.9516	0.017		GAAGG	0.8607	0.0309		GTTTC	0.8232	0.0333		GGGAA	0.813	0.0383
GGGAG	0.951	0.0176		TAAAC	0.8587	0.0331		GTTTG	0.8187	0.0271		GAAAA	0.8129	0.0366
GGATG	0.9509	0.0158		GAACA	0.8567	0.0308		TTTAC	0.8184	0.0216		TCAAA	0.8118	0.0332
GTATA	0.9495	0.0195		GAGAA	0.8557	0.0407		TTATG	0.8142	0.0285		TTGAA	0.8055	0.0359
GAAAT	0.9485	0.0189		GAATC	0.8546	0.0376		GTCCG	0.8135	0.0286		CTCAA	0.8028	0.0322
GAAGG	0.9453	0.0183		AAATT	0.8518	0.0319		TTAAG	0.8132	0.0214		TGAAA	0.802	0.0306
GAAAC	0.9453	0.0189		GGAAC	0.8511	0.0454		TTTGA	0.8128	0.0238		ACCAA	0.8002	0.0325
GGTAG	0.9424	0.0172		TAATG	0.8495	0.0405		TTTAG	0.8128	0.0266		CCGAA	0.7989	0.0326
GATTA	0.942	0.0174		GAGAG	0.8493	0.0264		TCTCT	0.8121	0.0268		TGTAA	0.7908	0.0336
TTATA	0.9418	0.0213		AAAAT	0.8489	0.0318		TCCTG	0.808	0.0302		TTTAA	0.7845	0.0288
GAACA	0.9416	0.0179		GACGA	0.8486	0.034		TTCAC	0.8019	0.0235		CGCAA	0.778	0.0312
GGGTA	0.9405	0.02		TAATC	0.8482	0.0382		GGGTG	0.8018	0.0243		TACAA	0.7773	0.0362
GAATT	0.9395	0.0251		GGCAA	0.8482	0.0412		GTCCT	0.7985	0.0254		ATCAA	0.7766	0.0314
GGCGA	0.9366	0.0164		GATTA	0.8435	0.0384		GTCTC	0.7965	0.0315		AGCAA	0.7764	0.0335
TAAGA	0.9364	0.0162		GAATG	0.8435	0.0321		TCTCA	0.7953	0.0192		ACGAA	0.7711	0.031
TAATA	0.9361	0.0221		GATAT	0.843	0.036		TTCAT	0.7951	0.0292		TCTAA	0.7583	0.0302
GAATA	0.9334	0.0297		GATAC	0.8418	0.0354		GTTGG	0.7938	0.0291		TAGAA	0.7555	0.0338
GAGGA	0.9331	0.0214		AATAA	0.8415	0.028		GTTTT	0.7928	0.0333		TTAAA	0.7504	0.0331
GAACT	0.9312	0.0146		TAAAT	0.8384	0.0291		TTCGG	0.7911	0.0287		CGGAA	0.7483	0.031
GAGTA	0.9303	0.016		GGATA	0.8378	0.0296		TTTAT	0.791	0.0263		CACAA	0.7477	0.0298
GACAG	0.93	0.0184		GGTAG	0.8374	0.0372		TTGTG	0.7907	0.0354		AGTAA	0.7407	0.0325
GCAAT	0.9286	0.0167		GGAAG	0.8353	0.0206		TTCCG	0.7894	0.029		CATAA	0.7383	0.0238
TATAG	0.9285	0.0192		TATAG	0.8346	0.0306		GTTCA	0.7877	0.0305		CAGAA	0.738	0.0309
GGAAC	0.9284	0.0171		GCTAA	0.8314	0.046		TTGGG	0.7868	0.0352		CTGAA	0.7361	0.0282
GAGCG	0.9282	0.0144		GGGTA	0.8311	0.0375		GTCTT	0.7849	0.0246		ATGAA	0.7336	0.03
GATCA	0.9267	0.0182		GAGAT	0.8311	0.0375		GCGGG	0.7848	0.03		CCTAA	0.7303	0.0317
GATGA	0.9255	0.015		GGGGG	0.8294	0.0406		GTTCC	0.7838	0.029		CTTAA	0.7091	0.027
TAACA	0.9247	0.0168		TAAAG	0.8293	0.0272		AGGGG	0.7825	0.0295		CGAAA	0.7071	0.0307
GGCAA	0.9233	0.0173		TACTA	0.829	0.0351		TTCGT	0.7824	0.0245		TATAA	0.7042	0.0312
GAAGC	0.9221	0.0183		GAACG	0.8285	0.0373		TCTCG	0.7821	0.0215		ACAAA	0.7037	0.0334
GATAT	0.922	0.021		GGGAG	0.827	0.0352		TTCTA	0.7812	0.0265		CGTAA	0.6992	0.0288
GCAAA	0.9209	0.0186		GACAT	0.8252	0.0376		TCATG	0.7809	0.0279		CTAAA	0.6971	0.0293
GAACG	0.9207	0.0171		GGACT	0.8219	0.0389		TCCCG	0.7806	0.02		ATTAA	0.6928	0.0278
GTTAA	0.9206	0.0191		GTAAT	0.8219	0.0389		GTTTA	0.7774	0.0255		AAGAA	0.6926	0.0341
TATAT	0.9202	0.0215		GGTAA	0.8205	0.0352		GCTTG	0.7772	0.0304		ACTAA	0.6914	0.0257
GACGA	0.9184	0.0178		GAGAC	0.8204	0.0395		TCTGG	0.7768	0.0285		AGAAA	0.678	0.0367
GGATA	0.9183	0.0215		TTAAT	0.8202	0.0405		CTTTT	0.7758	0.0303		AACAA	0.6346	0.0325
ATATA	0.9182	0.0161		GGGGA	0.8201	0.0221		GGTGG	0.7743	0.0234		CAAAA	0.6337	0.0361
AATAA	0.9178	0.0158		AAAAC	0.8186	0.0391		CTCTT	0.7741	0.0196		ATAAA	0.633	0.0271
GCTAG	0.9159	0.0236		GAACC	0.8149	0.0339		TTATT	0.7736	0.0272		AATAA	0.5954	0.0236
GCTAA	0.9155	0.0184		GAAGT	0.8149	0.0406		TCGTC	0.7701	0.0207		TAAAA	0.5893	0.0348
TAAAT	0.9152	0.0199		GGCGA	0.8147	0.0403		TCGTT	0.7696	0.0266		AAAAA	0.4989	0.0353
TTTAA	0.9139	0.0193		GTTAA	0.8138	0.0351		GCTCT	0.7689	0.0215		GTACA	0.4025	0.0236
GAAGT	0.9135	0.0177		TATAT	0.8135	0.0276		TCTTA	0.7683	0.0232		GGAGA	0.3983	0.0238
GTCAA	0.9129	0.0182		GACAA	0.8091	0.0251		GTGGG	0.7677	0.0293		GGTCA	0.3933	0.0253
GGGAC	0.9122	0.0149		GTAGA	0.8082	0.03		TCGGG	0.7674	0.032		GTCGA	0.39	0.0235
GTGAA	0.9116	0.0158		GCAAA	0.8081	0.0193		TTCAA	0.7658	0.0241		GTCCA	0.3878	0.023
GGCCA	0.9103	0.0209		GATCT	0.8069	0.0408		TCTAG	0.7649	0.0266		GTTCA	0.3852	0.0267
GTAAG	0.9097	0.0184		TACAG	0.8067	0.0443		TCTAT	0.7637	0.0234		GTTGA	0.3812	0.0218
GGACA	0.9096	0.0188		TATAC	0.8048	0.0421		TCCTT	0.7636	0.0277		GTAGA	0.3811	0.0258
GTAGA	0.9093	0.0188		GATCC	0.8045	0.0415		GTCTG	0.7626	0.0247		GGCCA	0.3778	0.025
TACAA	0.9084	0.0233		TGAAA	0.8039	0.0365		GTCCC	0.7623	0.0253		GCCCA	0.3762	0.0239
GGACG	0.908	0.0159		TAAGG	0.8027	0.0327		GTTCT	0.7619	0.0261		GTGGA	0.3715	0.025
GCATA	0.9072	0.0216		TAATT	0.8015	0.0326		TCGAT	0.7599	0.0252		GGATA	0.3706	0.0253
GAGGG	0.9067	0.0208		ATAAT	0.8012	0.033		TCGAG	0.7586	0.0288		GGACA	0.3648	0.028
GTAGG	0.9065	0.0143		GACTA	0.8011	0.0324		TTATA	0.7556	0.0244		GTGCA	0.3645	0.025
GGATC	0.9064	0.0172		GAACT	0.8008	0.0309		TCGAC	0.7539	0.0272		GACCA	0.3624	0.0224
GGGAT	0.9064	0.0156		GGATG	0.8003	0.0331		GTTAG	0.7535	0.0261		GATGA	0.3592	0.0208
AATAG	0.9053	0.019		ATAAC	0.7969	0.0399		GCCGG	0.7519	0.0222		GTATA	0.3563	0.0259
TAAAG	0.9049	0.0179		GATAG	0.7968	0.0247		CTTTG	0.7518	0.0218		GGCGA	0.3542	0.0257
TTAAG	0.9044	0.0222		TGACA	0.7963	0.032		TTCCA	0.7504	0.0293		GGTGA	0.3521	0.024
GCAAG	0.9039	0.0173		GGAGG	0.7958	0.0289		TTGTA	0.7493	0.0283		GCACA	0.3509	0.0264
GACGG	0.9025	0.0269		TCAAA	0.7946	0.0329		GGTAT	0.748	0.0207		GGCTA	0.3495	0.0255
TATTA	0.9016	0.0175		AAAGC	0.7943	0.0394		CTCTC	0.7477	0.0271		GCCGA	0.3493	0.0228
GATTG	0.9016	0.0186		AGAAA	0.7938	0.0295		GGGGA	0.7455	0.0249		TCCCA	0.3492	0.0259
GGACC	0.9007	0.0158		AATAG	0.7936	0.0211		TCCGT	0.7454	0.0239		GATTA	0.3482	0.0245
ATAAA	0.8997	0.0164		GGATC	0.7925	0.0353		TTCGC	0.7448	0.0298		GGGGA	0.3477	0.0227
GGCAG	0.8994	0.0173		ACATA	0.7925	0.0386		GTTAA	0.7444	0.0209		GCAGA	0.3475	0.0246
GTACA	0.8986	0.0148		TATCA	0.7916	0.0415		TTCCC	0.7444	0.0279		GTCTA	0.3467	0.0268
TAATT	0.8982	0.0178		GTAGT	0.7914	0.0509		GGCCG	0.7436	0.0316		GGTTA	0.3456	0.0256
GATGG	0.898	0.02		GCAAG	0.7907	0.0357		GTATT	0.7435	0.0323		TCGGA	0.3445	0.02
GGCAT	0.8971	0.022		AAATC	0.7894	0.0245		GGGGT	0.7419	0.0273		TGGGA	0.3426	0.0259
GAACC	0.8971	0.0179		TGAAG	0.7891	0.0442		TTCGA	0.7419	0.0309		TTCCA	0.3425	0.0233
GCCAA	0.8968	0.0175		AATTA	0.7888	0.0248		GTTCG	0.7417	0.0313		TCTGA	0.342	0.0214
TATGA	0.8968	0.0175		AAAGA	0.7874	0.0363		GCGCT	0.7404	0.0228		GAGGA	0.3396	0.0248
AATAT	0.896	0.0221		GGATT	0.7871	0.0432		GATCT	0.7398	0.0272		GCTGA	0.3395	0.0246
GACCA	0.8945	0.0206		GAGGG	0.7868	0.0445		TTATC	0.7388	0.0252		TGCGA	0.3393	0.0236
ATTAA	0.8941	0.0181		AAATG	0.7868	0.0424		TTAAT	0.7383	0.031		GTTTA	0.3379	0.0232
GAGAT	0.894	0.0207		GTCAA	0.7857	0.0353		GGCGG	0.7378	0.0235		TTGGA	0.3369	0.0217
GAATC	0.8939	0.0208		GACAC	0.7848	0.0335		CTTCT	0.7368	0.0294		TCAGA	0.3367	0.0228
TAATG	0.8937	0.0195		TATGA	0.7831	0.0377		GCTTC	0.7366	0.0257		GCGCA	0.3363	0.0231
GACCG	0.8933	0.0157		ATATA	0.7831	0.0363		TTGTC	0.7366	0.0272		TTACA	0.335	0.0215
GACAC	0.8932	0.0139		AAGGA	0.7828	0.0411		CTCTG	0.7362	0.0266		TGCCA	0.3348	0.0233
GGCCG	0.8928	0.016		GTAAG	0.7826	0.0357		TCGGT	0.7361	0.0197		GCCTA	0.3293	0.0243
GGTGA	0.8926	0.0174		ACGAA	0.7818	0.0434		GTGCA	0.7359	0.0283		TGTGA	0.3292	0.0228
GCACA	0.8918	0.0167		GACTG	0.7815	0.039		CCTCT	0.7357	0.0288		GAAGA	0.3289	0.0227
TTAAT	0.8915	0.0199		AATTG	0.7812	0.0326		CCTTT	0.7356	0.0296		TCCGA	0.3281	0.0207
GGAGC	0.8915	0.0191		GCTAG	0.7805	0.0308		GATTT	0.7356	0.0222		TGGCA	0.3273	0.024
GAGCA	0.8909	0.0174		GTATA	0.7799	0.0224		TCCCC	0.7352	0.0246		GTGTA	0.3268	0.0254
GGAGT	0.8904	0.0172		AATTT	0.7798	0.0348		TTGCA	0.7351	0.0211		GAGCA	0.325	0.0238
GGGCA	0.8882	0.0234		AACGA	0.7794	0.033		TTTGC	0.7333	0.0295		GAACA	0.3247	0.023
TGAAG	0.8881	0.0168		GCATA	0.779	0.0349		TTAAC	0.7327	0.0231		TCTCA	0.3246	0.0218
GGCCC	0.8873	0.0162		TACAT	0.7788	0.0378		TCATT	0.7326	0.0341		GACTA	0.3246	0.0202
AATGA	0.8867	0.0167		ACAAA	0.7783	0.0344		GTGGT	0.7322	0.0177		GTCAG	0.3239	0.024
TAGAA	0.8866	0.0169		GACCG	0.7783	0.039		TCTGT	0.7303	0.0251		TGTCA	0.3239	0.0218
GGTAT	0.8859	0.0173		GGACA	0.7782	0.0432		GCATG	0.7294	0.0213		TTTGA	0.3239	0.0224
TACTA	0.8857	0.019		TATTA	0.7776	0.0287		GCTTT	0.7293	0.0321		GCTCA	0.3236	0.0199
GCAGG	0.8848	0.0172		AAAGG	0.776	0.0329		CTTCA	0.729	0.0167		GCATA	0.3229	0.0239
GACAT	0.8832	0.0227		GGACC	0.7756	0.0391		GTCTA	0.7288	0.0256		GATCA	0.3214	0.0222
GATCG	0.8811	0.02		GGGAC	0.7748	0.0391		TGTTG	0.7282	0.0271		GGGCA	0.3208	0.0247
GAGAC	0.881	0.0192		AAACT	0.7746	0.0322		TTGAA	0.7279	0.0289		TTTCA	0.3194	0.0209
TTACA	0.8807	0.0191		GGCGG	0.7744	0.0402		TTGGC	0.7279	0.0213		GCGTA	0.3184	0.0273
TCTAA	0.8807	0.017		GCCAG	0.7729	0.0389		GGTAG	0.7269	0.0288		TAGGA	0.318	0.0217
GGCAC	0.8805	0.0176		TTAAG	0.7724	0.031		GCTAG	0.7266	0.0277		GAGTA	0.3174	0.0276
AATTA	0.8801	0.035		GGACG	0.7715	0.0313		GCTCG	0.726	0.026		CCGGA	0.3167	0.0211
GGTTA	0.8796	0.0183		TAGAA	0.7713	0.0465		GCTAT	0.7255	0.0298		TTCGA	0.3158	0.0207
TAATC	0.8795	0.0149		GGAGT	0.7712	0.0476		GGGAG	0.725	0.024		CCCCA	0.3147	0.0221
GGCGG	0.8781	0.0183		TTTAA	0.771	0.0187		TCGTG	0.7248	0.022		CCAGA	0.3141	0.0206
GGGGT	0.8778	0.0185		TACAA	0.771	0.0365		TCCGG	0.7247	0.0336		GGCAT	0.3129	0.0253
GACTT	0.8778	0.0212		GCAGA	0.7708	0.0308		GGATC	0.7236	0.0213		TGAGA	0.3125	0.0243
GGCTA	0.8777	0.0194		ATATG	0.7708	0.0301		TTGTT	0.7231	0.029		TACCA	0.3117	0.0242
ATACA	0.8772	0.0178		GGCCA	0.7687	0.0312		GTTGA	0.723	0.0308		ATCCA	0.3113	0.0205
GACGT	0.8765	0.0196		TTATA	0.7681	0.0308		TGTTT	0.7227	0.0311		ATGGA	0.3102	0.0212
GTAAC	0.8762	0.0198		AACTG	0.7677	0.0407		GTATA	0.7225	0.0231		TGACA	0.3099	0.0217
GTAAT	0.8751	0.0229		GTATT	0.7668	0.0389		TGCAG	0.7225	0.0189		TTGCA	0.3077	0.0212
AATTG	0.8744	0.0181		GATCG	0.7666	0.0353		ATCTG	0.7223	0.027		TGATA	0.3077	0.021
GGTAC	0.8741	0.0187		GTAAC	0.7656	0.0231		GGGAT	0.7222	0.0182		CGGGA	0.3075	0.0232
ACAAG	0.8741	0.0181		GGTAC	0.7652	0.0333		TCCGA	0.7218	0.0225		GCTTA	0.3074	0.021
TATTG	0.8741	0.0171		AACTA	0.7648	0.0375		ATTTT	0.7218	0.0334		TCACA	0.307	0.023
TCAAA	0.8739	0.0171		GGGAA	0.7635	0.0311		ACGTG	0.7216	0.0307		ACGGA	0.3064	0.0267
GGATT	0.8722	0.0191		GTGAA	0.7632	0.0305		GGCTG	0.7215	0.024		CTCCA	0.3056	0.0196
GATGC	0.872	0.0141		GGCTA	0.7628	0.0288		TTAGG	0.7212	0.0318		CTCGA	0.3055	0.023
ATAAG	0.8719	0.0187		GATGT	0.7617	0.0209		GCTGG	0.7205	0.0199		GAATA	0.3039	0.0267
AACTA	0.8706	0.017		GGTAT	0.7613	0.0277		TCCCT	0.7202	0.034		ATCGA	0.3029	0.0224
GACTG	0.8702	0.0257		GAGTA	0.7608	0.0347		GCCCG	0.7202	0.021		GGAAG	0.3026	0.0257
TTGAA	0.8702	0.0156		TCATA	0.7607	0.0375		GGTTG	0.7194	0.0287		GGCAG	0.3023	0.0256
GATAC	0.8702	0.0176		GATTC	0.76	0.024		TGTGG	0.7185	0.03		GCGGA	0.3022	0.0219
GGACT	0.8701	0.0168		GACCA	0.7599	0.042		GGCCT	0.7181	0.0274		ACCGA	0.302	0.0187
ATAGA	0.8695	0.0194		GAGCA	0.7587	0.0292		GGTTT	0.718	0.0309		GGGTA	0.3014	0.0257
GATCT	0.8691	0.0206		GAGGT	0.7586	0.0364		ATTTC	0.7175	0.0254		ATTGA	0.301	0.0217
GGGTG	0.8686	0.0185		GGTTA	0.7583	0.0386		GGGCT	0.7174	0.0205		CTGGA	0.2999	0.0206
GAGTG	0.8684	0.0205		GCTTA	0.7582	0.0325		ATCTT	0.7152	0.025		AGTGA	0.2979	0.0216
GCAGA	0.8682	0.019		TAGTA	0.758	0.0384		GTTAC	0.7151	0.0308		TCATA	0.2974	0.0214
TCATA	0.8672	0.0166		AAACA	0.7578	0.0321		GTTGC	0.7148	0.0344		CTAGA	0.2971	0.02
GCGAA	0.867	0.0226		GAGGC	0.7576	0.0287		GGTAC	0.7143	0.0251		CCGCA	0.2965	0.0223
GGCCT	0.8669	0.022		GACTT	0.7572	0.0331		GTGCG	0.7141	0.0268		TCCTA	0.2958	0.0221
AAATT	0.8665	0.0218		AATAT	0.757	0.0277		TTGGA	0.7141	0.0233		CCTCA	0.2952	0.0209
GGGCG	0.8664	0.0177		ACTAA	0.7567	0.0296		ATTTG	0.7138	0.0286		GACGA	0.2951	0.0258
GCTAT	0.8663	0.0179		GATGA	0.7566	0.0253		TATTG	0.7131	0.0353		TAACA	0.2951	0.0204
ATAAT	0.8653	0.0181		ACATC	0.7564	0.0398		GTCGT	0.7125	0.0259		TGTTA	0.2932	0.0239
TGAAA	0.8652	0.018		AATGG	0.7563	0.0309		GCCCT	0.7122	0.0204		TTAGA	0.292	0.0209
GGGGC	0.865	0.0197		AAACG	0.7562	0.0348		GATGG	0.7121	0.0254		GGAAT	0.2908	0.0241
GACTC	0.865	0.0184		TTGAA	0.7561	0.0381		TCGTA	0.7121	0.0225		TACGA	0.2906	0.024
TTAAC	0.865	0.0162		ATAAG	0.7554	0.0307		GTGAG	0.712	0.0304		GTCAT	0.2901	0.0213
GCCGA	0.8644	0.0166		GACGG	0.7545	0.0339		GGTCG	0.7113	0.0235		AGGGA	0.29	0.0244
TATCA	0.8638	0.0202		GTGTA	0.7544	0.041		CTTTC	0.7104	0.0273		AGGCA	0.289	0.0228
GCAAC	0.8636	0.0163		TAAGA	0.7544	0.031		TCATC	0.7104	0.0284		TATCA	0.289	0.021
ATCAA	0.8631	0.0194		GGGGC	0.7541	0.0274		GTCGA	0.7103	0.0184		CGTGA	0.288	0.0245
TAGTA	0.863	0.0162		GGAGC	0.754	0.0267		GGGTA	0.7091	0.0286		TTGTA	0.288	0.0221
ATATC	0.8626	0.0169		AATAC	0.7537	0.0254		TCCTA	0.7089	0.0267		GTAAG	0.2873	0.0246
TAAGG	0.8621	0.0211		GCCAA	0.7537	0.0366		TATTT	0.7085	0.0292		ATGCA	0.2853	0.0227
GACGC	0.8621	0.0161		GATGC	0.7532	0.0253		GGGGC	0.7079	0.0285		TGGTA	0.2853	0.0239
GGCGC	0.8616	0.0187		GGGCG	0.7525	0.0279		GGGCG	0.7076	0.0348		GGCAC	0.2852	0.0246
TACGA	0.8614	0.0172		GCGAA	0.7521	0.0306		ATATG	0.7075	0.0227		TAGTA	0.2851	0.0227
AAATA	0.861	0.0231		TGGAA	0.752	0.0357		TATCT	0.7073	0.0281		TCGCA	0.284	0.023
TATAC	0.8609	0.0214		ATACG	0.7518	0.0329		TCCTC	0.707	0.0426		TTTTA	0.284	0.0241
TCTAG	0.8609	0.0183		AGATA	0.751	0.0323		TTGCG	0.7069	0.0342		AGAGA	0.2839	0.023
TAAGC	0.8609	0.0196		TAAGC	0.7508	0.037		GGAGG	0.706	0.0254		TATGA	0.2838	0.0198
ATATG	0.8608	0.0173		ACAAT	0.7507	0.0385		GTACG	0.7054	0.0283		CTTGA	0.2836	0.0197
ACTAA	0.8606	0.0181		AACAG	0.7496	0.0329		GTTAT	0.7047	0.0299		TGCTA	0.2834	0.0217
TACAG	0.8605	0.0213		GCGAG	0.7495	0.0305		CTTCC	0.7045	0.0325		ACCCA	0.2832	0.0221
ACATA	0.8605	0.02		GGCAT	0.748	0.0295		GCCGT	0.703	0.024		CTACA	0.2831	0.0198
AATGG	0.8602	0.0169		ATGAA	0.7474	0.0335		GTGTG	0.7024	0.0241		CATGA	0.283	0.0208
GATCC	0.8599	0.0198		GAGTT	0.7472	0.0348		GTGTT	0.7023	0.0289		AATGA	0.2825	0.0195
AAATG	0.8587	0.0174		GGAGA	0.7461	0.0269		GGTGT	0.7023	0.0193		TTATA	0.2823	0.021
TACAT	0.8585	0.0191		TAACG	0.7456	0.0284		TTGCC	0.7017	0.0226		TAAGA	0.2819	0.0204
GTTCA	0.8583	0.0177		GACAG	0.7451	0.0291		TCCCA	0.7012	0.0228		CCTGA	0.2815	0.0221
GCCTA	0.8573	0.0186		GGGCA	0.7451	0.0334		TCCAG	0.7012	0.0303		CCCTA	0.2796	0.0213
TAACG	0.8569	0.0133		TAGAG	0.7445	0.0265		GTACA	0.701	0.0187		CAAGA	0.2792	0.0195
AAGAA	0.8568	0.0165		GGTGA	0.7443	0.0286		GTACT	0.7003	0.0247		CCACA	0.2787	0.0203
GTACG	0.8564	0.0205		GCTAT	0.744	0.0316		GGTTA	0.6994	0.0264		GGAAC	0.2786	0.0242
TCAAG	0.8562	0.0161		GCAAT	0.7428	0.0401		GTAAG	0.6989	0.028		ACTGA	0.2781	0.0205
GGTGG	0.8562	0.0196		AGAAC	0.742	0.0415		TGTGA	0.6988	0.0192		CGCCA	0.2779	0.0217
GAGGT	0.856	0.0153		TGCAA	0.7418	0.0433		GCATT	0.6984	0.0252		TTCTA	0.2776	0.0219
GCGAG	0.8535	0.0166		GTATG	0.7415	0.0283		GTGAA	0.6981	0.0257		GTAAT	0.2775	0.0253
TGAAT	0.8533	0.0134		ATTAA	0.7411	0.0215		GTGGC	0.6979	0.0227		AGCGA	0.277	0.0247
ACTAG	0.8529	0.0156		TTATG	0.741	0.0324		GGTTC	0.6978	0.0281		CCCGA	0.2765	0.0213
GGCTG	0.8525	0.0198		GAGCG	0.7406	0.0205		CCGGG	0.6974	0.0257		CAGGA	0.2759	0.0207
GATTC	0.8524	0.0185		TTAAC	0.7404	0.024		GGGTT	0.6971	0.0273		GGTAG	0.2752	0.0246
GTCAC	0.8521	0.0213		GGTTG	0.7404	0.0389		GTCAC	0.6968	0.0249		AGTCA	0.2751	0.0201
GCTAC	0.852	0.0179		TTAGA	0.7388	0.03		GTCAG	0.6968	0.0225		CTGCA	0.2745	0.0202
GCCGG	0.8519	0.0187		TAAGT	0.7385	0.025		GGTCT	0.6958	0.0252		CGTCA	0.2743	0.0215
AATCA	0.8518	0.0163		ATTAT	0.7378	0.038		TTGCT	0.6956	0.0275		CGAGA	0.274	0.0246
GCACG	0.8517	0.0184		ACATG	0.7371	0.0425		GCTCA	0.6955	0.0209		TAGCA	0.2736	0.0209
GGGCC	0.8512	0.0193		ACGAG	0.7371	0.0341		TATAT	0.6952	0.0261		GTCAC	0.2735	0.0237
AACAA	0.851	0.0176		GAGCT	0.737	0.0357		GCTTA	0.6951	0.0309		GGTAC	0.273	0.0263
GTACT	0.8505	0.0182		ACTAT	0.7369	0.0422		GGGAA	0.695	0.02		ATAGA	0.2723	0.0189
TAGAG	0.8501	0.0145		ATAGA	0.7367	0.024		TGTTC	0.6946	0.0239		GTGAC	0.2713	0.0249
GGCGT	0.8498	0.0207		AACTT	0.7363	0.0411		GTATG	0.6942	0.0225		ATTCA	0.2713	0.019
GTCAG	0.8494	0.0141		GCAGT	0.7358	0.0453		GTAGG	0.6942	0.0243		AGCCA	0.2713	0.0208
GCTTA	0.8492	0.0187		GGTGG	0.7354	0.0323		GCTGT	0.6941	0.0316		ACTCA	0.271	0.0198
AAAAG	0.8489	0.0196		TAACA	0.735	0.0239		TCAGG	0.6939	0.0329		GATAT	0.2705	0.0251
GCGCA	0.8481	0.0183		GCGAC	0.735	0.0385		GGTGA	0.6933	0.0248		GTGAT	0.2702	0.0252
TGAGA	0.848	0.0163		AATTC	0.7349	0.0261		TTACG	0.6928	0.0286		GTTAT	0.2701	0.023
GCAGT	0.8479	0.0187		ATCAG	0.7347	0.0336		CTCCT	0.6925	0.0221		CCGTA	0.2684	0.0229
GTTGA	0.8476	0.0207		GATTG	0.7339	0.0394		GTGTC	0.6921	0.0224		GTGAG	0.2683	0.0257
AACGA	0.8475	0.0175		TAGAC	0.7335	0.0368		TTGAT	0.6921	0.0239		CTTCA	0.2683	0.0211
AAAGG	0.8467	0.0196		TTTTA	0.7334	0.0511		TGGGT	0.6919	0.0264		CTCTA	0.2681	0.0216
GCCAG	0.8464	0.0174		AACAA	0.7332	0.0185		GTCGG	0.6919	0.0438		GTTAC	0.2673	0.0242
GCTGA	0.8464	0.019		ATCAT	0.7322	0.0389		GGATG	0.6919	0.028		GCAAT	0.2669	0.0228
TTTTA	0.8463	0.019		ATGAT	0.7317	0.042		GTCAT	0.6912	0.0277		CGCGA	0.2662	0.0253
TAACT	0.8458	0.0156		TTAGC	0.7313	0.0379		CTATT	0.6908	0.0253		ATGTA	0.2659	0.0233
TAAGT	0.8456	0.0192		GACGC	0.7311	0.0255		TGATT	0.6906	0.026		GGTAT	0.2652	0.0252
TCAAT	0.8451	0.019		GTAGG	0.7309	0.0345		TTGGT	0.6901	0.0289		TACTA	0.2652	0.0223
ATATT	0.844	0.0176		ATGAG	0.7309	0.0354		GGGCA	0.6897	0.0247		CCATA	0.265	0.0222
TCAGA	0.8437	0.0184		TATTG	0.7307	0.0286		TGTCT	0.6896	0.0267		TATTA	0.2646	0.0207
ATTAG	0.8428	0.0197		TACGA	0.7297	0.0305		GATTC	0.6895	0.0243		CACCA	0.264	0.0216
AACAT	0.8418	0.0175		GACCC	0.7292	0.0276		GTCGC	0.6892	0.0189		TCGTA	0.2634	0.0251
TAAAC	0.841	0.0169		AAGAA	0.7281	0.0497		TTACA	0.6886	0.0219		GCTAG	0.2633	0.025
ACAAA	0.8407	0.0166		GGGAT	0.7281	0.02		GTTGT	0.6885	0.0285		GCCAG	0.2626	0.0242
TGATA	0.8404	0.0199		TTCAA	0.7279	0.0238		TGAGG	0.6884	0.0259		GAGAG	0.2624	0.0249
TTCGA	0.8399	0.0195		TATCG	0.7277	0.0346		GATTG	0.688	0.0255		ACGCA	0.2623	0.0218
TACCA	0.8398	0.0208		TACTG	0.7272	0.037		GCCTT	0.688	0.0257		GCAAG	0.262	0.0237
AAGAG	0.8394	0.0169		TGATG	0.7271	0.0346		TTAAA	0.6876	0.0293		TCCAT	0.2619	0.023
GAGTC	0.8388	0.0149		AACAT	0.7267	0.0272		TGTAT	0.6873	0.0202		ACACA	0.2618	0.0207
TAGGA	0.8387	0.0168		GATGG	0.7266	0.0218		TGTTA	0.6871	0.0234		AAGGA	0.2616	0.0196
TGTAA	0.8387	0.0186		AACTC	0.7259	0.0374		TCGCA	0.6868	0.0241		GACAT	0.2615	0.0233
GACCT	0.8385	0.0171		GACTC	0.7259	0.0267		TGTAC	0.6865	0.0283		AACCA	0.2611	0.0209
TCCAA	0.8383	0.0179		AGCTA	0.7253	0.0401		TGATC	0.6864	0.0216		ACAGA	0.2611	0.0204
GATTT	0.8382	0.0211		ACCAA	0.7249	0.0282		TCTAA	0.6861	0.0237		CGATA	0.261	0.0209
AAAAA	0.8381	0.0201		GCATG	0.7246	0.0241		GAATT	0.6856	0.0215		TCTTA	0.2608	0.022
GTGAG	0.838	0.0188		ACAGG	0.7245	0.0423		TATGG	0.6852	0.026		CACGA	0.26	0.0234
TTAGA	0.8378	0.0178		GGTCA	0.7241	0.0315		TGTAA	0.6849	0.0219		GACAG	0.2599	0.0232
ATTCA	0.8377	0.0234		TATTT	0.7241	0.0423		GGTGC	0.6842	0.0216		CAGCA	0.2597	0.0197
GTGCA	0.8373	0.0202		AATCG	0.7241	0.0327		TCGCT	0.6836	0.0243		CAGTA	0.2588	0.0217
GTGGA	0.8369	0.0254		GTTAG	0.7235	0.0317		TGCAT	0.6832	0.0184		AGGTA	0.2588	0.0233
ATAGG	0.8369	0.0182		GTACA	0.7234	0.0186		TCCGC	0.6831	0.0274		TTCAG	0.2578	0.0233
ATAAC	0.8364	0.0159		TACCA	0.7233	0.0431		TCTGC	0.6829	0.026		GGGAT	0.2578	0.0235
GTATT	0.8359	0.0291		AATGA	0.7232	0.0289		TTAGA	0.6829	0.0263		AATCA	0.2574	0.0203
TACAC	0.8358	0.0182		TGAGA	0.7217	0.0342		GGCTT	0.6829	0.0252		CGCTA	0.257	0.0235
ACAAT	0.8356	0.0182		GTGAG	0.7216	0.0419		GGCCC	0.6826	0.0284		CTGTA	0.2548	0.024
ATCGA	0.8356	0.0194		GCAAC	0.7213	0.0357		ATATT	0.6823	0.021		GTTAG	0.2547	0.0221
GTGAC	0.8356	0.0188		GATTT	0.7212	0.0208		TCCAC	0.6822	0.0271		CACTA	0.2547	0.0215
TATGG	0.8351	0.0219		TATGG	0.7205	0.0406		GTACC	0.6817	0.0236		TAATA	0.2541	0.0222
GCCCA	0.835	0.0173		GTACC	0.7202	0.037		CTTCG	0.6811	0.0247		GATAG	0.2541	0.0232
GCGGA	0.8347	0.0154		ATATC	0.719	0.0325		ACTTT	0.681	0.0285		AGATA	0.2536	0.0223
TGCAG	0.8344	0.0166		GAGTC	0.719	0.0259		ACGGG	0.6808	0.0253		ACGTA	0.2534	0.0222
TCATG	0.8343	0.0196		AAGTG	0.7186	0.0394		GTCCA	0.6807	0.028		CGGCA	0.2525	0.0228
GCATG	0.8337	0.0251		TAACT	0.7183	0.0252		ATTGG	0.6807	0.0239		GCGAT	0.2524	0.0247
ACATG	0.8334	0.0174		AAGAG	0.7182	0.0197		TCGAA	0.6804	0.0293		ACCTA	0.2522	0.0229
TGCAA	0.8325	0.0195		GTCAG	0.7181	0.0369		TTGAG	0.6792	0.0312		CGTTA	0.2516	0.0241
TTCAA	0.8323	0.016		ATCGA	0.7178	0.0435		TGATG	0.679	0.0247		CTATA	0.2513	0.0198
TAGCG	0.8317	0.0198		TCTAA	0.717	0.0231		CCTCG	0.679	0.0237		AGTTA	0.2501	0.0225
GAGCT	0.8316	0.0166		GGGGT	0.7168	0.0249		CATTT	0.6786	0.0317		CGGTA	0.2498	0.0228
AATAC	0.8316	0.0184		ATCTA	0.7164	0.0287		TGGCC	0.6785	0.0218		TGGAG	0.2492	0.0239
TCGAA	0.8315	0.0151		ATCAA	0.7156	0.0276		GAAGG	0.6782	0.0258		CATCA	0.2486	0.0209
GTTTA	0.8314	0.0195		TGTAA	0.7153	0.0401		TCGCC	0.6782	0.0202		GGGAG	0.2482	0.0253
GTCGA	0.8313	0.0148		GCTGA	0.7152	0.028		GTGTA	0.6781	0.0248		GCCAT	0.2476	0.0231
TAGGG	0.831	0.0147		AACCG	0.7147	0.0314		CTTGG	0.678	0.019		GCAAC	0.2475	0.0234
GTATG	0.8303	0.0202		TATGC	0.7147	0.0347		CGGGG	0.678	0.0299		TCAAC	0.2473	0.0232
GCGTA	0.8301	0.0164		ACAGT	0.7134	0.0373		GGTCC	0.6776	0.0275		TCCAG	0.2461	0.0228
AACGG	0.8301	0.0138		GGTCT	0.7133	0.0414		GTAAT	0.6774	0.0259		GGGAC	0.2455	0.0268
GGGTT	0.8298	0.0196		CATAA	0.7133	0.0348		GGGTC	0.6773	0.0273		GAAAT	0.2453	0.0236
GACCC	0.8296	0.0148		TGATA	0.7132	0.0367		TCGGC	0.6766	0.0278		TGCAT	0.2452	0.0208
AAGGA	0.8295	0.0192		GACGT	0.7131	0.0373		TCTAC	0.6765	0.0322		TGAAG	0.2422	0.0213
GGTCA	0.8294	0.0158		AACGT	0.7125	0.0379		TTGAC	0.6764	0.0334		AGCTA	0.2418	0.022
GAGCC	0.8292	0.0229		GTACG	0.7118	0.0229		GTGAT	0.6762	0.0248		CAACA	0.2416	0.0224
GCCAT	0.828	0.0197		AGAGG	0.7116	0.031		GGCTC	0.6761	0.0214		GCCAC	0.2412	0.0246
GGGTC	0.8275	0.0202		GTTAT	0.7115	0.0395		TCGGA	0.6761	0.0283		TGTAT	0.2412	0.0218
TATCT	0.8273	0.0158		ATTTG	0.7107	0.0425		GATCA	0.676	0.0285		CAATA	0.2409	0.0223
GCAGC	0.8266	0.0234		TCAAC	0.7107	0.0331		GCGTC	0.676	0.0224		CTTTA	0.2405	0.0207
GAGGC	0.8262	0.0289		GCCTA	0.7105	0.027		TATCG	0.6759	0.0217		GTAAC	0.2405	0.0256
TAGAT	0.8259	0.0176		AATCA	0.7105	0.0255		TGTCC	0.6759	0.0212		TGCAG	0.2404	0.0241
TTCAG	0.8257	0.0172		TCTAC	0.7104	0.0387		TCCAT	0.6759	0.028		TGAAT	0.2399	0.0223
AAAAT	0.8256	0.0182		GTATC	0.7103	0.0292		GCGGT	0.6754	0.0237		ATACA	0.2395	0.0196
TAACC	0.8254	0.0155		ATTAC	0.71	0.041		GATCG	0.6744	0.0305		GCTAT	0.2392	0.0234
GTCAT	0.8253	0.0152		GCAGG	0.7096	0.027		GCCGA	0.6744	0.0223		AAAGA	0.2389	0.0226
TCAGG	0.8252	0.0184		GCACA	0.7095	0.0336		CTATG	0.6738	0.0195		AAGTA	0.2389	0.0215
TACGT	0.8248	0.0179		ATAGG	0.7094	0.0391		ATTCC	0.6736	0.0251		AGACA	0.2385	0.0255
GCATT	0.8248	0.0373		AATGT	0.7092	0.0433		TATCC	0.6735	0.0292		TCAAG	0.2383	0.0223
GAGTT	0.8246	0.0166		GCTAC	0.7089	0.0303		TTACT	0.6729	0.0267		TGTAG	0.2383	0.0218
TGGAA	0.8244	0.0167		TGAAC	0.7089	0.0348		TACTG	0.6726	0.0304		GAGAT	0.2377	0.0232
GTGGG	0.8241	0.0135		ACAAG	0.7086	0.0272		CCGTG	0.6726	0.0286		ACATA	0.2375	0.0227
GTTAG	0.8239	0.02		GTGAC	0.7086	0.0264		GCGTG	0.6726	0.0268		ATTTA	0.2374	0.0214
AAAGA	0.8236	0.0183		ACCCA	0.7083	0.0369		TGCGG	0.6724	0.0226		GAGAC	0.237	0.0242
AATGC	0.8229	0.016		GGCGC	0.7081	0.0325		GGGCC	0.6722	0.0251		TTCAT	0.2365	0.0201
GGTCG	0.8228	0.0167		TTATC	0.7081	0.0399		GATAT	0.6721	0.0263		ATCTA	0.2365	0.0227
TACTG	0.8226	0.0193		GGGTG	0.708	0.0214		CATTC	0.6716	0.0261		GCTAC	0.236	0.0246
AGGAA	0.8223	0.0201		GGCAG	0.7068	0.0353		TGCTC	0.6715	0.0281		ATATA	0.2353	0.0199
GGGCT	0.8222	0.015		AAGTA	0.7067	0.0365		GGTAA	0.671	0.025		TCGAC	0.235	0.0242
ATGAA	0.8218	0.0161		GGCCG	0.7065	0.0337		TGGTT	0.6708	0.0192		CCGAG	0.2346	0.0256
TAGCA	0.8211	0.017		TCGAA	0.7061	0.0293		GTGCC	0.6703	0.0255		CCCAG	0.233	0.0226
ACCAA	0.8201	0.0182		TCAGA	0.706	0.0309		GGCGC	0.6702	0.0296		CGACA	0.2326	0.0243
GGCTT	0.82	0.0159		TAGCG	0.7059	0.0249		TCTGA	0.6693	0.025		TGGAT	0.2326	0.0253
AACTG	0.82	0.0208		TAGGG	0.7058	0.0229		TGCAC	0.6692	0.0186		TCGAG	0.2313	0.0264
AAATC	0.8187	0.018		AAGCG	0.7054	0.0288		TGGAT	0.6688	0.0188		TCGAT	0.2308	0.023
AGAAG	0.8186	0.0159		ACTTA	0.7054	0.0279		TATTC	0.6686	0.0227		GCGAG	0.2306	0.0233
TATTT	0.8185	0.0228		TCAAG	0.7049	0.0394		GTAGA	0.6684	0.0217		TCTAT	0.2299	0.0219
ACAAC	0.8183	0.0199		GGCTG	0.7046	0.0269		ATCTC	0.6683	0.0308		AAGCA	0.2298	0.0215
AGAAT	0.8173	0.025		TACGC	0.7044	0.0259		GTGCT	0.6676	0.0268		TTGAT	0.2295	0.0216
GTAGC	0.8172	0.0157		GGTGC	0.7042	0.0449		TGTGC	0.6675	0.0247		CGCAT	0.2294	0.0216
AGAGA	0.8172	0.0166		GACCT	0.7041	0.0256		TGCCA	0.6673	0.0294		CTCAG	0.2291	0.0231
ATTAT	0.8172	0.0176		ATTCA	0.7035	0.0278		GGCCA	0.6666	0.0318		CCAAG	0.2285	0.0238
TCATT	0.8171	0.0162		GCCAC	0.7035	0.0319		TATTA	0.6661	0.0237		CCTTA	0.2283	0.0184
GTTAC	0.817	0.02		GTACT	0.7034	0.0293		GGTCA	0.666	0.0249		TGAAC	0.2279	0.0236
TTCAT	0.8168	0.017		GTCAT	0.7032	0.0382		CTCCG	0.666	0.0213		TTTAG	0.2278	0.0227
ACGAA	0.8167	0.0203		ATGAC	0.7026	0.0346		GGCTA	0.6659	0.0258		TCAAT	0.2275	0.0222
TCAAC	0.8166	0.0184		GCTGC	0.7024	0.0405		ACCGG	0.6658	0.0237		AGCAG	0.227	0.023
AGTAA	0.8163	0.0175		TTACG	0.7023	0.0368		TGCTG	0.6657	0.029		GACAC	0.2269	0.0235
TTTCA	0.816	0.018		ATATT	0.7023	0.0276		TTAGT	0.6657	0.0272		TTCAC	0.2257	0.024
GTATC	0.8156	0.0195		TCTGA	0.7022	0.0435		ATTCA	0.6652	0.0233		CATTA	0.2249	0.022
ATGCA	0.8152	0.0145		AAGGG	0.701	0.0321		GTAGC	0.6652	0.0187		TCCAC	0.2248	0.0231
AATTT	0.8151	0.0173		TCAGG	0.7009	0.0335		GCCTC	0.6651	0.0241		TTGAG	0.2246	0.0196
GTCCA	0.815	0.0165		GTTAC	0.7005	0.0397		GATGC	0.6651	0.0199		GAAAG	0.222	0.0254
AAGGG	0.8148	0.0165		ATACA	0.7004	0.0245		GCTCC	0.6649	0.0236		GGTTT	0.2203	0.0224
TTTGA	0.8148	0.0204		AGAAT	0.7	0.0388		TACTT	0.6648	0.0285		TGTAC	0.2203	0.0222
ATAGC	0.8145	0.0185		GAGTG	0.6995	0.0364		TGCCT	0.6646	0.0197		AGGAG	0.2188	0.0229
GCCCG	0.8142	0.0196		CAAAA	0.6995	0.031		GAGGG	0.6645	0.0245		ATCAG	0.2183	0.0218
AACAG	0.814	0.0157		ACGTA	0.6995	0.0243		GGGAC	0.6643	0.0294		GATAC	0.2183	0.0236
ATAGT	0.814	0.0151		TAGTG	0.6994	0.025		TGCCG	0.6626	0.0212		AACTA	0.2179	0.0226
TGAGG	0.8139	0.0192		AGCAG	0.6994	0.0397		TGCCC	0.6619	0.0189		ACTTA	0.2179	0.0197
AGCAA	0.8136	0.019		GCAGC	0.6993	0.0343		GCCTG	0.6618	0.0242		AATTA	0.2178	0.0224
AAAGC	0.8132	0.0249		GGCCC	0.6993	0.0295		TATAC	0.6618	0.0284		AGTAT	0.2166	0.0226
TACGG	0.8123	0.0174		GCGTA	0.6992	0.0519		TCGCG	0.6615	0.024		CTCAT	0.2162	0.0231
TTAGG	0.8123	0.0166		TCAGC	0.6991	0.034		GGATT	0.6614	0.0257		CTAAT	0.2162	0.0221
GCGAT	0.8123	0.0156		ACATT	0.6991	0.0349		GCGAT	0.6613	0.0217		TCTAC	0.2155	0.0221
GTCTA	0.812	0.0218		GTCGG	0.6981	0.0419		TATAG	0.661	0.0282		CCTAT	0.2152	0.0212
GTAGT	0.8117	0.0234		GGCGT	0.698	0.0309		CCTTA	0.661	0.0265		CTGAG	0.2152	0.0228
TCTAT	0.8114	0.0202		GCATT	0.6975	0.0303		TCAAG	0.6606	0.0225		CCCAC	0.2149	0.0245
GCTCA	0.811	0.0183		TTACA	0.6972	0.0216		GACGG	0.6603	0.0233		TACAG	0.2142	0.0219
TGAAC	0.8108	0.015		GCACT	0.6969	0.0296		ATTCT	0.6603	0.027		TGGAC	0.2139	0.0229
TATCG	0.8108	0.0182		TATCC	0.6968	0.0377		GCCAG	0.6601	0.0288		GGCCG	0.2138	0.0214
TCGAG	0.8107	0.023		TCGAG	0.6966	0.03		TGCTT	0.6584	0.0302		TTAAG	0.2132	0.0241
GCACT	0.8102	0.0171		GCCGA	0.6965	0.0382		CTCGC	0.6579	0.015		GGTTG	0.2131	0.0236
TTACG	0.8102	0.0165		AGGAA	0.6957	0.0357		TACCT	0.6575	0.0263		AGGAC	0.2126	0.0228
ACTAT	0.8101	0.0176		ACTAG	0.6956	0.0283		GGACG	0.6574	0.0252		TCTAG	0.2124	0.0223
TGACA	0.8098	0.0174		GTGGA	0.6953	0.0399		GTCAA	0.6564	0.0273		TTTAT	0.2122	0.0224
GCATC	0.8097	0.0244		TATTC	0.6949	0.0253		CTCGT	0.6564	0.0207		CGGAT	0.2119	0.022
GGCTC	0.8092	0.0167		TATGT	0.6947	0.0313		CCTTG	0.656	0.0301		TACAT	0.2117	0.0207
AAGAC	0.8091	0.0179		ATTGA	0.6947	0.0244		GTGGA	0.6556	0.0217		TAGAT	0.2106	0.0204
TTGCA	0.8088	0.0183		GCTCA	0.6937	0.0339		GCCGC	0.6556	0.0237		CCGAT	0.2104	0.0223
AAACA	0.8087	0.0168		AAAGT	0.6936	0.0242		GCGTT	0.6554	0.0234		TAGAC	0.2103	0.0213
AATGT	0.8086	0.0153		AACAC	0.6931	0.0327		GCAGG	0.6553	0.02		CGCAG	0.2101	0.0214
ATACT	0.8084	0.0163		TGGGA	0.6927	0.0304		CTTGT	0.6544	0.0272		GGCTT	0.2098	0.0202
AACGT	0.8077	0.02		CAATG	0.6924	0.0396		CTGTG	0.6542	0.0245		AGTAG	0.2098	0.0235
ATACG	0.8075	0.0214		TTCGA	0.6923	0.0376		GCGAG	0.6535	0.0276		TATAG	0.2096	0.0209
ACAGA	0.8072	0.0146		TTTGA	0.6923	0.0396		GCGGC	0.6534	0.0212		ATCAT	0.2095	0.0201
AAAAC	0.8071	0.0317		GTAGC	0.6922	0.0241		CTATC	0.6528	0.0236		GTAGG	0.2092	0.0217
ACACG	0.8069	0.0139		ACAAC	0.6921	0.028		CTTAT	0.6527	0.0211		GTGTT	0.2089	0.0219
ACCGG	0.8069	0.0196		TTAGG	0.6908	0.0356		GTATC	0.6526	0.0275		CTGAT	0.2088	0.021
TAGAC	0.8067	0.0183		GCACG	0.6905	0.0354		TTACC	0.6526	0.0251		CAGAG	0.2082	0.0211
AATCT	0.8062	0.02		AGTAA	0.6904	0.0325		ACGTT	0.6525	0.0238		TAGAG	0.2079	0.0238
ACGAG	0.8062	0.017		ATTTA	0.69	0.022		GATCC	0.6524	0.0259		GGATG	0.2076	0.0229
GTTGG	0.8061	0.0195		AGTGA	0.6899	0.0388		GATGA	0.6524	0.0155		TGCAC	0.2066	0.0225
TGCCA	0.8061	0.0185		GGCCT	0.6898	0.0259		CTCCC	0.6524	0.019		CGTAG	0.2062	0.0239
AACCA	0.8061	0.0184		TAGCA	0.6892	0.0273		ACGTC	0.6521	0.0286		TTAAT	0.2061	0.0206
ACTTA	0.8054	0.0206		TTCTA	0.6891	0.0336		CTCAG	0.6519	0.0242		CGCAC	0.2056	0.0233
AAGTA	0.8051	0.0171		AACCA	0.6888	0.0274		GAATG	0.6519	0.0261		ATGAG	0.2054	0.0227
GCGAC	0.8046	0.023		TCATT	0.6887	0.0349		ACTTG	0.651	0.0228		CCTAG	0.205	0.0223
TGGTA	0.804	0.0244		ACCTA	0.6887	0.0329		GCTGA	0.6509	0.0252		ATTAG	0.2048	0.0221
ACTAC	0.804	0.0183		TCTAG	0.6884	0.0297		ATCCT	0.6506	0.0242		GCGAC	0.2045	0.026
GCTGG	0.8039	0.0188		AGTTA	0.6882	0.0421		GCGCA	0.6505	0.0207		CCCAT	0.2043	0.021
ACCAG	0.8038	0.0197		TAGGC	0.6878	0.0309		CATTG	0.6505	0.0245		AGGAT	0.2036	0.022
AAGCG	0.8036	0.0135		ACGTC	0.6878	0.032		TGTCA	0.6505	0.0285		CGGAC	0.2035	0.0224
TTTAG	0.8035	0.0177		TCAAT	0.6872	0.0298		GACCG	0.6502	0.0256		GTCCT	0.2034	0.02
ATCAG	0.8032	0.0252		AGAGA	0.6871	0.0334		CCCGG	0.65	0.0261		GTCGT	0.2033	0.021
GTGTA	0.8031	0.0173		AACGG	0.687	0.035		TATGT	0.6495	0.025		AGAAG	0.2033	0.0242
AGCTA	0.803	0.0183		ACAGA	0.687	0.0269		CTCGG	0.6495	0.0291		CGGAG	0.2023	0.0224
GTGAT	0.8029	0.0184		ACACA	0.687	0.0331		ATATC	0.6486	0.0209		GGATT	0.2022	0.0224
TGCAT	0.8024	0.0162		TTATT	0.6866	0.025		GAGTG	0.6483	0.0244		ATGAC	0.202	0.023
ACCTA	0.8024	0.018		AGACG	0.6859	0.0343		ATGGG	0.6481	0.0261		ACAAG	0.2019	0.0225
GTCCG	0.8021	0.0178		TAGGT	0.6858	0.0327		TAGGG	0.6462	0.0313		CAAAG	0.2008	0.0217
TCCGA	0.8021	0.0161		TACAC	0.6855	0.0324		GACTC	0.6462	0.0183		CGTAT	0.2008	0.0213
TTAGC	0.802	0.0139		TTTCA	0.6851	0.0361		ACTTC	0.6458	0.0243		CTTAC	0.2006	0.0222
AGAGT	0.8019	0.0192		GTTGA	0.6843	0.0304		GACCT	0.6447	0.0259		CCTAC	0.2006	0.023
ACAGT	0.8019	0.0204		GAGCC	0.6841	0.034		GCATC	0.6445	0.0219		GTTGT	0.2005	0.0207
TGGGA	0.8013	0.0185		GCGCG	0.6841	0.0324		ACGTA	0.6444	0.0302		CCAAC	0.2003	0.023
AAGAT	0.8008	0.0186		AGAAG	0.6831	0.0285		CTTTA	0.6444	0.0281		ACTAG	0.2002	0.022
AAGCT	0.8007	0.0156		GTCTA	0.6829	0.0307		GGAGT	0.6442	0.0213		CTTAG	0.1999	0.0202
TGCTA	0.8005	0.0198		AAGCA	0.6827	0.0296		CTTAA	0.644	0.0194		AGTAC	0.1995	0.0228
TGGCA	0.8001	0.0214		ATCGG	0.6824	0.0317		CCGCT	0.6439	0.0295		GGGTT	0.199	0.0212
ATCTA	0.8001	0.0194		ACACG	0.6824	0.0344		TGTGT	0.6437	0.0292		GCCCG	0.1988	0.0222
TTATG	0.8	0.0234		ACTCA	0.6812	0.03		GGCAG	0.6434	0.0271		TTGAC	0.1986	0.02
TTATT	0.7994	0.0211		TGAGC	0.6809	0.0363		CTCCA	0.6432	0.0266		ACAAT	0.1986	0.0215
TCCTA	0.7992	0.0141		TCCAG	0.6808	0.0292		TGAAT	0.6431	0.0257		ACGAT	0.1981	0.0243
AACTT	0.7992	0.0185		AAGTT	0.6804	0.0223		GATAG	0.643	0.0242		CAGAT	0.198	0.0228
GCACC	0.7985	0.0179		ACGTG	0.6802	0.0338		TAGTT	0.6428	0.0253		GATTG	0.1975	0.021
AACAC	0.798	0.0161		AATGC	0.6801	0.0309		GCGCC	0.6427	0.027		GGTCG	0.197	0.0199
ACTTG	0.7979	0.0223		GTGCA	0.6801	0.0261		CTCGA	0.6427	0.0245		TAAAT	0.1958	0.0202
AGGGA	0.7979	0.0186		TCCAC	0.6798	0.0366		TAATT	0.6421	0.0284		CGAAG	0.1957	0.0221
GCCGC	0.7976	0.0182		GTTCA	0.6798	0.0357		TATGA	0.6411	0.0272		GATCG	0.1955	0.0194
GTTAT	0.7973	0.0231		GTCCA	0.6792	0.0397		GCCTA	0.6403	0.019		ACCAT	0.1955	0.0217
ATGAT	0.7968	0.0184		GCATC	0.6789	0.0435		TGGTG	0.6401	0.0289		GTTGG	0.1954	0.0219
TATGT	0.7964	0.0175		GGCAC	0.6789	0.0217		TCACG	0.6396	0.0251		ACCAG	0.1954	0.0233
TACTC	0.796	0.0197		TAGGA	0.6784	0.0291		CCCTC	0.6392	0.0239		GTCTT	0.1954	0.018
AGAAA	0.7959	0.018		TATCT	0.678	0.035		GGAAG	0.6391	0.0227		CCGAC	0.195	0.0238
TTCTA	0.7955	0.019		ACCAC	0.677	0.0413		GTAGT	0.6391	0.0311		AAACA	0.1948	0.0209
AAGCA	0.7953	0.0203		TCATG	0.6769	0.0234		TACTC	0.6386	0.0226		CACAG	0.1946	0.0226
ACACA	0.7952	0.0175		AAGGC	0.6768	0.0373		CTCAT	0.6385	0.023		GTCCC	0.1945	0.0205
GGTTG	0.7951	0.0239		GTGAT	0.6766	0.0271		GCGCG	0.6384	0.0304		GGAGG	0.1941	0.0245
TTATC	0.795	0.0189		ACTGT	0.676	0.0396		TACCC	0.6381	0.0225		GGTCC	0.1939	0.0202
TGCGA	0.7948	0.0164		ACGCG	0.676	0.0449		ACTAG	0.6378	0.0268		CTAAG	0.1935	0.0234
AATTC	0.7946	0.0244		AGAGC	0.6756	0.0406		CCTTC	0.6377	0.0286		ATGAT	0.1934	0.0188
GATGT	0.7945	0.0186		TTGAG	0.6754	0.0312		GCGGA	0.6373	0.0263		GGTGT	0.1932	0.023
ACGGA	0.7943	0.0123		AAACC	0.6752	0.0301		TTAGC	0.6369	0.03		GTGTG	0.1931	0.0231
ATGAG	0.7938	0.0164		GCGGG	0.6746	0.0338		TAGTG	0.6368	0.0268		AGCAT	0.1928	0.0222
ATTGA	0.7933	0.0339		TGCAG	0.6745	0.0353		TACGG	0.6366	0.0278		CTCAC	0.1927	0.0201
AAGTG	0.7933	0.0161		TTTAG	0.6744	0.027		TGTAG	0.6364	0.0273		GCCCT	0.1927	0.0195
AGATG	0.7932	0.0228		GCCTG	0.674	0.0317		TGACT	0.6361	0.0173		GGTTC	0.1926	0.0212
ATTAC	0.793	0.0149		TTACT	0.6739	0.0308		TGGTC	0.6354	0.0259		ACGAC	0.1925	0.0212
GCGGG	0.7929	0.0161		AGAGT	0.6734	0.0432		GCTAC	0.635	0.02		AAGAG	0.1925	0.0212
ATCAT	0.7929	0.0206		AGATG	0.6732	0.0316		GTAAC	0.6343	0.0245		CATAT	0.192	0.0206
ATTTG	0.7928	0.0218		AAGCC	0.6731	0.0305		CCTAG	0.6335	0.0243		GTCGG	0.192	0.021
GCCAC	0.7927	0.0202		GCTTT	0.6729	0.0445		TGTCG	0.6331	0.0233		TAAAG	0.1913	0.0233
ACGCA	0.7926	0.0152		TACTC	0.6725	0.0285		GCCAT	0.6327	0.0217		GGACT	0.1911	0.0218
TACGC	0.7924	0.0157		TACGG	0.6715	0.0269		GAGCT	0.6326	0.0233		GGCCT	0.1908	0.0219
ATGTA	0.7922	0.0191		ATGCA	0.6714	0.0322		CTAGG	0.6325	0.0285		CACAT	0.1905	0.0236
AATCG	0.7921	0.0142		AAGGT	0.6714	0.0319		GTGAC	0.6324	0.0264		CATAC	0.1904	0.0218
TATTC	0.7914	0.0208		TTGAC	0.6702	0.0368		TCCAA	0.6323	0.0224		GGCGT	0.1903	0.023
TACTT	0.7913	0.0224		ATACT	0.6698	0.0248		GAGTA	0.6322	0.0192		TATAC	0.1903	0.0218
TCCAG	0.7908	0.0213		AAGAT	0.6693	0.0183		TCACT	0.6322	0.0242		GCTCG	0.1899	0.0205
ACCGA	0.7905	0.0271		AAGAC	0.6692	0.0326		CTTAG	0.6319	0.024		GCTGT	0.1891	0.0202
TTGGA	0.7903	0.0193		TCAGT	0.6689	0.0325		CTTGC	0.6318	0.0208		AGAAT	0.189	0.0253
ATCTG	0.7898	0.0178		TCACA	0.6687	0.029		CCCTT	0.6317	0.0226		GCAGT	0.1882	0.0225
AAACT	0.7896	0.0181		ATTTT	0.6687	0.0424		GACGT	0.6316	0.0218		CTGAC	0.1882	0.0203
TATGC	0.7894	0.0168		GCGCA	0.6676	0.0296		TGCGT	0.6314	0.0209		ATTAT	0.1882	0.0214
GGTTT	0.789	0.0215		ACGAT	0.6675	0.0219		TCAGA	0.6314	0.0301		AAATA	0.1877	0.0213
AAACC	0.7888	0.0206		GGGTT	0.667	0.0319		CTAGT	0.6309	0.0181		GAAAC	0.1876	0.0265
ATTTA	0.7885	0.0189		GTCAC	0.667	0.023		TAGCT	0.6307	0.0221		GTTCG	0.1872	0.023
ATCCA	0.7884	0.0175		TGTAT	0.6669	0.0364		GACAG	0.6307	0.0177		TCCGG	0.1868	0.0196
GGTCC	0.7884	0.0169		TAGAT	0.6667	0.028		GATTA	0.6306	0.022		GCCGG	0.1867	0.02
AAACG	0.7882	0.0164		TTAGT	0.6664	0.0304		ATCGG	0.6305	0.0259		ACTAT	0.1865	0.0197
TACCG	0.7879	0.0151		AGTTG	0.6664	0.0381		TGGAG	0.6303	0.0212		GTCTG	0.186	0.0203
TCACG	0.7869	0.0211		ATGGA	0.6664	0.0441		ATTGT	0.6302	0.0279		CTAAC	0.1858	0.0227
ATGAC	0.7868	0.0169		GCGTG	0.6663	0.0319		TGCGC	0.6301	0.0214		CACAC	0.1857	0.0224
GCGCG	0.7867	0.0166		TTCCA	0.6661	0.031		CCTAT	0.6298	0.0272		AAGAT	0.1857	0.0225
AGATA	0.7866	0.0165		GTTTA	0.6661	0.0259		TATGC	0.6295	0.0239		CATAG	0.1854	0.0183
TCTTA	0.7866	0.0141		GCCAT	0.6656	0.0399		GCACG	0.6293	0.0217		TTTAC	0.1853	0.0211
TGCAC	0.7866	0.0191		TTCAG	0.6656	0.0373		TGAGA	0.6293	0.0145		ATAAG	0.1853	0.0244
GCTGC	0.7861	0.0213		AGTAG	0.6652	0.0242		GCGTA	0.6289	0.0247		GCGTT	0.185	0.021
TCACA	0.7859	0.0206		GCGGA	0.6648	0.0344		TCATA	0.6283	0.0234		GTTTT	0.185	0.0189
TGTGA	0.7857	0.0179		GGTCG	0.6645	0.0292		GACTG	0.6282	0.0299		CCAAT	0.1847	0.0191
AATCC	0.7856	0.0163		TGACG	0.6643	0.0374		GGAAT	0.6278	0.022		GTTTG	0.1846	0.0193
GTCGG	0.7852	0.0177		TACCT	0.664	0.0339		AATTG	0.6276	0.0209		TACAC	0.1846	0.0213
ACCCA	0.7851	0.0254		ATGTA	0.6639	0.0406		TGGGA	0.6275	0.028		GTAGT	0.1846	0.0211
TAGGC	0.7851	0.0191		GCCCA	0.6635	0.0361		GGCGT	0.6272	0.0267		TTAAC	0.1839	0.0203
TGTAC	0.785	0.0187		ACTAC	0.6632	0.0229		GCGAC	0.6272	0.0211		GGAGT	0.1837	0.0219
GGTGC	0.7847	0.0196		ATCTT	0.663	0.0327		TGGGC	0.6266	0.023		CAAAT	0.1837	0.0228
ATGGA	0.7847	0.0143		GGGCC	0.6629	0.0271		GAGTC	0.6266	0.0236		AGAAC	0.1834	0.0218
GCTCG	0.7845	0.017		AGCAA	0.6621	0.0349		ATCGT	0.6265	0.0212		GCTGG	0.1831	0.0195
GTGGC	0.7843	0.0205		AATCT	0.6621	0.0325		TGGAC	0.626	0.0235		GTCCG	0.183	0.0211
TTACT	0.7841	0.0176		GTCGA	0.6616	0.0219		ATTAG	0.626	0.0276		ATCAC	0.1828	0.0216
GCGCT	0.784	0.0182		ACGGG	0.6614	0.0374		TAGGA	0.6255	0.017		CAGAC	0.1826	0.0218
ACATT	0.784	0.0158		ATTAG	0.6613	0.0238		CATGG	0.625	0.0243		ATAAT	0.1823	0.0191
TTTAT	0.7837	0.0186		TGTAG	0.6608	0.0222		GCTAA	0.6246	0.0272		GTGCG	0.182	0.0224
ACTCG	0.783	0.0254		AACCC	0.6605	0.0286		GCTGC	0.6243	0.0323		ACCAC	0.1818	0.0235
TTGAG	0.783	0.0189		TTGTA	0.6603	0.0361		TGCTA	0.6236	0.016		AACGA	0.1816	0.0221
TTGAT	0.7829	0.0145		ACGCA	0.6592	0.0339		TCAGT	0.6235	0.028		GAGGT	0.1815	0.0207
TACCT	0.7828	0.0242		TGAGG	0.659	0.0276		GTAAA	0.6234	0.0238		ATTAC	0.1815	0.0202
GGTGT	0.7828	0.0247		GTTCC	0.659	0.0425		ATTTA	0.6233	0.0205		GAGTT	0.1815	0.0219
AGTAT	0.7821	0.0131		ACCGA	0.6589	0.0332		CCATT	0.6232	0.0247		GAGGG	0.1812	0.0233
TCTCA	0.7818	0.0253		ATAGT	0.6589	0.0249		GAGTT	0.6232	0.0245		GGCGC	0.1811	0.0196
ATCGG	0.7812	0.0191		ACGTT	0.6585	0.0249		TGAGT	0.623	0.0183		GACGT	0.181	0.0212
GGTCT	0.781	0.0217		AGACA	0.6585	0.0262		GACTT	0.6224	0.0271		GACTT	0.1803	0.0193
ATCAC	0.781	0.0181		CAAAC	0.6581	0.0317		GGACC	0.6222	0.0244		TGTCG	0.1802	0.0313
AGTAG	0.7808	0.0168		AGGAC	0.658	0.0338		ATGTG	0.6222	0.032		GCTCC	0.1801	0.0196
GTACC	0.7807	0.0201		ACTGC	0.6579	0.0292		GAATC	0.6217	0.0206		GCCCC	0.1796	0.0199
AGAAC	0.7804	0.0279		ACTGG	0.6576	0.0255		TGACG	0.6214	0.021		TCGTG	0.1786	0.0234
ACAGG	0.7802	0.0217		ATAGC	0.6575	0.0333		GGAGC	0.6213	0.0275		AACAG	0.1786	0.0213
TCCAT	0.7801	0.023		GCACC	0.6571	0.0301		TGCAA	0.6208	0.024		TGGCT	0.1785	0.0214
TAGTG	0.7797	0.0194		TGAAT	0.6569	0.0264		GGCAC	0.6205	0.0209		TCCCT	0.1779	0.0187
TTCAC	0.7795	0.0222		TTTAT	0.6566	0.0299		CATCT	0.6203	0.0265		GTACT	0.1779	0.0198
ATCCG	0.7792	0.018		ACACT	0.6566	0.0255		ATGTA	0.6202	0.0265		GGGTC	0.1778	0.0206
CTATA	0.7787	0.0152		TTCAT	0.6559	0.0254		CTCTA	0.6199	0.029		TTGGT	0.1777	0.0201
TCGAC	0.7783	0.0184		TTTGG	0.6558	0.0459		ATCAT	0.6198	0.0223		GCTCT	0.1776	0.0203
AGTGA	0.7781	0.0218		AAGCT	0.6556	0.0307		ATCCG	0.6197	0.0281		AATAG	0.1775	0.022
TTGTA	0.778	0.0172		AGTAC	0.6551	0.0351		TACAT	0.6194	0.0282		GTGGG	0.1773	0.0217
AACGC	0.7778	0.0195		GTGCG	0.655	0.0247		ACGCT	0.6187	0.0236		GCATG	0.1769	0.0231
GCCTG	0.7777	0.0219		CATAG	0.6543	0.0315		CTATA	0.6187	0.0291		GGTCT	0.1765	0.0207
TTAGT	0.7773	0.0174		GTGGG	0.6536	0.0315		GAGAA	0.6185	0.0223		GTGCT	0.1765	0.0189
ACTGA	0.7769	0.0168		ATCTG	0.6534	0.0233		TACTA	0.6181	0.0275		TCACG	0.1764	0.0195
AACCT	0.7767	0.0199		TCTTA	0.6534	0.0281		CCCGT	0.6179	0.0259		GGACG	0.1761	0.021
ACCAC	0.7763	0.0206		GGCTT	0.6534	0.0333		GCCCA	0.6179	0.0244		ACAAC	0.1759	0.0238
ACGTA	0.776	0.0181		TACGT	0.6534	0.0232		GGCAT	0.6175	0.0279		GACTG	0.1756	0.0195
TGACT	0.7759	0.0175		ATTGG	0.6532	0.0315		CCTCC	0.617	0.0255		GTATT	0.1754	0.0202
GTTTG	0.7757	0.0205		GGGCT	0.653	0.0322		TACAG	0.616	0.0304		GAACT	0.1753	0.0171
GCCGT	0.7756	0.0172		GTTGC	0.653	0.037		CCGGC	0.6156	0.0218		TGGTT	0.1753	0.0205
ACGGG	0.7755	0.0153		AGGCA	0.6525	0.0331		ACGGA	0.6147	0.0201		GCAGG	0.1753	0.0218
AAAGT	0.7745	0.0151		GTGTG	0.6523	0.0355		AATTC	0.6142	0.0252		GTACG	0.1748	0.0195
ACATC	0.7745	0.0197		AGACT	0.6515	0.0282		AGCTT	0.6136	0.0226		TGTTT	0.1747	0.0187
AGGAG	0.7743	0.017		GCCTT	0.6514	0.032		TCACC	0.613	0.0246		GTGTC	0.1747	0.02
TCTGA	0.774	0.0202		AACGC	0.651	0.0224		TACCA	0.6129	0.0184		TTGTT	0.1743	0.0199
ATTCT	0.774	0.0175		GCGAT	0.6509	0.0251		ACCTG	0.6128	0.0232		TTCCC	0.174	0.0187
AGGGG	0.7739	0.0146		TGGCG	0.6507	0.0446		ACTCT	0.6128	0.0249		GGCTC	0.174	0.0223
AAGGC	0.7739	0.0168		TACTT	0.6498	0.0262		GGACA	0.6127	0.0237		GCCTC	0.1738	0.0196
ACCAT	0.7736	0.0173		CAAAT	0.6495	0.0296		ACTGG	0.6126	0.0255		GATTT	0.1732	0.0207
AGACA	0.7733	0.0176		TGCAC	0.6491	0.0252		CCGTT	0.6123	0.02		GTACC	0.1731	0.0226
TGAGT	0.7727	0.0166		AGTAT	0.6486	0.0371		GCAGA	0.6123	0.0221		GTTCT	0.173	0.0192
TGGGG	0.7726	0.0165		TCGAT	0.6485	0.0388		TGGTA	0.6121	0.0264		AGCAC	0.1728	0.0242
TACCC	0.7723	0.0184		GCTTG	0.6485	0.0292		AATTT	0.6116	0.0305		CTTAT	0.1723	0.0203
GTGTG	0.7722	0.0192		CTAAA	0.6484	0.0297		ATCCC	0.6114	0.0197		GGACC	0.1722	0.0224
CAAGA	0.7719	0.0184		AGCGA	0.6482	0.0257		GCAAG	0.6105	0.0267		TGTTG	0.172	0.0192
TGATG	0.7718	0.0195		ATTCG	0.6482	0.032		GCAGC	0.6103	0.0204		GGCTG	0.172	0.0233
CATAA	0.7701	0.0185		AGCTG	0.6472	0.0317		CCTCA	0.6103	0.0283		GATGT	0.1719	0.0213
TGTAG	0.7696	0.0169		TTGCA	0.6472	0.0208		CTGTT	0.61	0.0225		GAGTG	0.1715	0.0223
AGGCA	0.7686	0.0161		TAACC	0.6468	0.0225		TGGCA	0.6098	0.0217		TCGTT	0.171	0.0212
AGCTG	0.7684	0.0208		TGTGA	0.6465	0.0357		ATCGC	0.6095	0.0255		GCCTG	0.1709	0.023
TAGCT	0.7682	0.0186		ACGCT	0.6459	0.0353		CCTGG	0.6095	0.0217		GAAGT	0.1709	0.0236
AGAGG	0.7679	0.0204		GGGTC	0.6459	0.0343		TACGT	0.6092	0.0208		TGCGT	0.1709	0.0227
TTCCA	0.7678	0.0149		GCTCG	0.6457	0.027		ATGCA	0.6091	0.0192		GACCC	0.1708	0.0209
ATACC	0.7677	0.0187		TACCG	0.6454	0.0377		CTCAC	0.609	0.0229		GACGG	0.1707	0.0222
TATCC	0.7675	0.0168		ATTCC	0.6447	0.0338		ATTAA	0.6089	0.0186		GAATG	0.1707	0.0209
TTACC	0.7673	0.022		ACCAG	0.6446	0.0332		ATTGA	0.6087	0.0253		GTATG	0.1705	0.0213
GCCCC	0.7672	0.0156		CTATA	0.6425	0.0366		GCATA	0.6082	0.0172		ATAAC	0.1703	0.0209
AACCC	0.7669	0.0166		CATTA	0.6423	0.0264		GCCCC	0.6082	0.0257		GGGCT	0.1702	0.0208
GCTTC	0.7669	0.0173		ACGGA	0.6423	0.0251		CCCTG	0.6081	0.033		GGATC	0.1699	0.0205
ACTGG	0.7668	0.0186		TGGTA	0.6418	0.032		GACCC	0.6079	0.0233		GGCCC	0.1699	0.0221
TTTAC	0.7668	0.0156		AGCGG	0.6417	0.0243		GGCGA	0.6078	0.0244		GTATC	0.1697	0.0211
TAGTC	0.7664	0.0136		TGCCA	0.6414	0.0297		ATTGC	0.6075	0.0176		GTGGC	0.1697	0.0221
ACGAT	0.7663	0.0188		AGGCG	0.6412	0.03		TATAA	0.6074	0.0267		GGGCC	0.1697	0.0217
TGTCA	0.766	0.0243		GTCTC	0.6407	0.0361		GGAGA	0.6073	0.0242		GGCGG	0.1696	0.022
ATGGG	0.7659	0.0153		ACTGA	0.6404	0.0359		ACGAG	0.6071	0.0289		CGTAC	0.169	0.0218
ACGCT	0.7658	0.0167		ATCCA	0.6401	0.0279		TGGCT	0.6067	0.0233		GCCGT	0.1683	0.0227
AACTC	0.7657	0.0203		TCATC	0.6396	0.0258		TCAAT	0.606	0.0249		TTTGT	0.1682	0.0211
TGGAT	0.7655	0.0187		ATGTG	0.639	0.032		ACGGT	0.6058	0.0207		GCACT	0.1678	0.0209
AGACG	0.7655	0.0177		TCCAA	0.6386	0.0249		TGGAA	0.6057	0.0238		AATAC	0.1678	0.0224
TCCAC	0.7653	0.0269		GCGCT	0.6382	0.0203		TCAGC	0.6055	0.0243		GCGCT	0.1676	0.0231
GCTTG	0.7647	0.0214		GGTTT	0.6381	0.032		TCACA	0.6053	0.0234		GGGGG	0.1675	0.0204
ATTGG	0.7646	0.0195		ATCGC	0.638	0.0328		ATCTA	0.6053	0.0277		GAGCG	0.1675	0.0199
TCATC	0.7641	0.0204		AGGGA	0.638	0.0361		AGTTG	0.6046	0.0303		AAGAC	0.1673	0.0189
AGCAG	0.7639	0.0174		AGATC	0.6379	0.0245		ACTTA	0.6042	0.0267		TCGCT	0.1673	0.022
AGCGG	0.7639	0.0148		TAGCT	0.6378	0.025		ATTAT	0.6041	0.0281		ACTAC	0.167	0.02
ACTCA	0.7638	0.0185		TTTGC	0.6367	0.0312		GATGT	0.6039	0.0217		GGTGC	0.1666	0.0203
TCACC	0.7636	0.0236		AGGAG	0.6364	0.0294		TAGAT	0.6023	0.0227		GCCGC	0.1666	0.02
TGTAT	0.7635	0.0139		GCTGG	0.6357	0.0161		GCACT	0.6021	0.0251		GGAGC	0.1666	0.0213
GTTCG	0.7627	0.0189		CAATT	0.6355	0.0338		ATAGG	0.6021	0.0256		TACCG	0.1666	0.0191
CAATA	0.7626	0.0171		TTGAT	0.6354	0.0357		CCGGA	0.6018	0.0222		TCCGT	0.1661	0.0209
GTCTG	0.7625	0.019		TGTAC	0.6351	0.0319		TGACC	0.6012	0.0224		GATCC	0.1661	0.0188
GTCCT	0.7623	0.0151		ATTGT	0.6349	0.026		AGTAG	0.6012	0.023		TGCTT	0.1659	0.018
TGGAG	0.7623	0.014		TGATC	0.6345	0.0238		ATATA	0.6009	0.0209		AATAT	0.1659	0.0228
TCTGG	0.7622	0.0157		TTGGG	0.634	0.0382		TAGAG	0.6008	0.0233		GTCGC	0.1658	0.0215
AGTAC	0.7621	0.0177		TCACG	0.6335	0.0341		GGATA	0.6003	0.0218		CGAAT	0.1655	0.0207
TTGAC	0.762	0.0167		AATCC	0.6331	0.0122		AGTTT	0.6	0.0253		TGATT	0.1654	0.0189
TGTTA	0.7618	0.0167		GGTTC	0.6331	0.03		GCAGT	0.5998	0.0268		GTTCC	0.1653	0.0215
GTCTT	0.7616	0.0146		GCTTC	0.633	0.0251		GAGGT	0.5998	0.021		GGGGT	0.1653	0.0225
GCGGC	0.7612	0.0176		GCCGT	0.6327	0.0269		GACTA	0.5997	0.0245		GATTC	0.1649	0.0199
TGATC	0.7606	0.0184		CATAT	0.6325	0.0428		CTGCT	0.5997	0.0217		GCTTG	0.1649	0.0196
GTCGC	0.7605	0.0163		TGTCA	0.6324	0.0382		ATGGT	0.5991	0.0209		TTGGG	0.1649	0.0215
AGCGA	0.7603	0.0198		GCCGC	0.6321	0.0199		TGAAG	0.599	0.0319		GCGTG	0.1649	0.0202
GCTGT	0.7601	0.02		AGATT	0.6319	0.0345		ACCCT	0.5988	0.021		ACGGG	0.1647	0.0192
ACACT	0.7599	0.0204		TTACC	0.6319	0.0223		AATGG	0.5985	0.0227		GTGGT	0.1643	0.0221
ATTTT	0.7595	0.0203		TCTGG	0.6318	0.0393		ATGTT	0.5979	0.0199		GCGCG	0.1642	0.0222
ACAGC	0.7595	0.0156		ACGAC	0.6318	0.0235		GAGAT	0.5976	0.0246		TATAT	0.1642	0.0202
TCTAC	0.7592	0.0217		TTTAC	0.6315	0.0189		TAGTA	0.5976	0.0265		GATCT	0.1641	0.0207
GTGCG	0.7592	0.0178		AGGCT	0.6314	0.036		ATGAG	0.5971	0.0267		GAATT	0.1641	0.0195
TGATT	0.7591	0.0182		TGCTG	0.6312	0.0292		ATAAG	0.5965	0.0171		GCCTT	0.1638	0.0194
TCACT	0.7585	0.0241		ATGCG	0.6306	0.0268		CCGTC	0.5963	0.0269		GTTTC	0.1635	0.0199
TCGAT	0.7585	0.0136		AGGAT	0.6303	0.0268		AGGGC	0.5961	0.0212		GGGCG	0.1632	0.0222
TCAGT	0.7584	0.0162		ACCTG	0.6301	0.0239		ACCGT	0.5959	0.0276		GCATT	0.1632	0.0181
GCGCC	0.7578	0.0169		TCTAT	0.6297	0.035		GACCA	0.5956	0.0246		TCCCC	0.1623	0.0204
AGGTA	0.7575	0.0158		TGTGT	0.6295	0.0371		CTGGG	0.5955	0.0294		TGTCT	0.162	0.0193
GCTCT	0.7573	0.0253		TCCTA	0.6292	0.0279		TATCA	0.5953	0.0245		GTTGC	0.1618	0.0205
TCCTG	0.7571	0.0203		TTTTG	0.6292	0.0309		ACTCC	0.5945	0.0192		GACCG	0.1615	0.0209
CTAAA	0.7569	0.0163		ACCGG	0.629	0.0296		GCACC	0.5942	0.0266		TTCGG	0.1612	0.0207
GCCTC	0.7561	0.0171		GCGTC	0.629	0.025		CTCAA	0.5941	0.0239		GCACG	0.1608	0.0208
TAGCC	0.7558	0.0169		GTTCT	0.629	0.0364		GGAAA	0.5938	0.0275		TTCCT	0.1606	0.0182
AGCAT	0.7557	0.0187		CAATA	0.6287	0.0205		ACTGA	0.5934	0.0226		TAAAC	0.1604	0.0236
AACCG	0.7556	0.0164		GGCTC	0.6284	0.0278		GAGCG	0.5933	0.0267		TCGGG	0.1602	0.0221
ATTGT	0.7548	0.0207		GCGGC	0.628	0.0225		AGTTC	0.5932	0.0221		TTACG	0.1601	0.0182
ATCTT	0.7546	0.0189		GCTCC	0.6276	0.0286		TAGTC	0.5931	0.0225		ACGAG	0.16	0.0231
GTCTC	0.7544	0.0231		ATGGG	0.6268	0.0324		TGATA	0.593	0.0252		TCAGT	0.1598	0.0197
CTAGA	0.7541	0.0187		GCGCC	0.6267	0.0329		CTGGT	0.5928	0.0247		AGGTT	0.1592	0.0226
TGAGC	0.7539	0.0175		ACTTT	0.6261	0.0245		CTTAC	0.5922	0.0248		GCTTT	0.1592	0.0197
GCCTT	0.7539	0.0214		TTCAC	0.6257	0.0264		GCAAT	0.5921	0.0286		TGTGG	0.1592	0.0193
AAGCC	0.7539	0.0172		ATCAC	0.6256	0.0226		ACGAT	0.592	0.0224		GCGCC	0.1591	0.0205
TGCTG	0.7536	0.0192		GCCGG	0.6247	0.0215		ACATG	0.5919	0.03		TGACT	0.1588	0.0231
GGTTC	0.7531	0.0185		GGTCC	0.6235	0.032		ACCCG	0.5912	0.0241		AGGGT	0.1586	0.0227
TGACG	0.7531	0.0156		TTGCG	0.6235	0.0333		CTACT	0.5903	0.0248		TCGGT	0.1585	0.021
ATTCG	0.7531	0.0182		ACACC	0.6229	0.0337		ATTCG	0.59	0.0251		TGCCT	0.1584	0.0194
AAGTT	0.753	0.0195		TCCGA	0.6211	0.0165		AGTCT	0.5894	0.0184		GGTGG	0.1583	0.0231
TCAGC	0.7524	0.0321		GCCCG	0.6203	0.0373		ACCTT	0.5891	0.0294		CAAAC	0.158	0.0217
TTTTG	0.7522	0.0141		TAGTT	0.62	0.0303		CTGCA	0.5887	0.0233		GCGGG	0.158	0.0202
ACCGT	0.752	0.015		ATCGT	0.6194	0.0304		CCGGT	0.5886	0.0261		AAAAG	0.1579	0.0204
AGATT	0.752	0.0208		TGCTT	0.6193	0.0392		CCTGT	0.5886	0.0288		CGAAC	0.1574	0.0234
CAATG	0.7515	0.0218		TCCTC	0.6191	0.0312		CCCGA	0.5882	0.018		GTCTC	0.1572	0.0199
AGCAC	0.7513	0.0174		AGTGG	0.6185	0.0398		TCAAA	0.5877	0.0267		GTGCC	0.157	0.0209
CAAAA	0.7512	0.0183		ACCTT	0.6185	0.0238		CACTG	0.5876	0.0214		GCTTC	0.157	0.0197
ACCCG	0.751	0.0153		TCTCA	0.6181	0.0372		AGTGG	0.5875	0.0312		GCATC	0.157	0.0194
ACCTG	0.751	0.0185		AGCCG	0.618	0.0304		CCCCA	0.5873	0.0189		TGATC	0.1569	0.0256
GTGCT	0.7509	0.0195		ACCGC	0.6176	0.0301		ACGGC	0.5867	0.0189		TTTCC	0.1566	0.0194
ACTGC	0.7505	0.0215		TCGTA	0.6174	0.0259		GACGC	0.5863	0.0286		AGTGT	0.1565	0.0198
ACGTT	0.7505	0.0222		CTAAT	0.6172	0.0374		GATAA	0.586	0.0242		TGGCG	0.1564	0.0202
ACGTG	0.7504	0.0174		ACGGT	0.6172	0.0294		TACCG	0.5859	0.0277		GAGCT	0.1564	0.0216
TCGGA	0.7502	0.0196		TTGGA	0.6171	0.0261		GAGAG	0.5858	0.0232		GGGTG	0.1559	0.0196
TTTGG	0.7501	0.0234		GTCTG	0.6171	0.031		CCGTA	0.5853	0.0234		CTCCG	0.1559	0.0185
TGCGC	0.75	0.0149		TCGTG	0.617	0.0506		CCCCC	0.5852	0.0252		AAAAT	0.1558	0.0216
CTTAA	0.7498	0.0156		AACCT	0.6165	0.031		CATGT	0.585	0.0233		CGGGT	0.1556	0.021
AGATC	0.7498	0.0184		ACCAT	0.6165	0.0305		GAATA	0.5848	0.0167		GAACG	0.1556	0.0199
GTTGC	0.7489	0.0201		TTCCG	0.6163	0.029		CTGGA	0.5845	0.0172		CAGGG	0.1555	0.0205
TCCCA	0.7489	0.0211		ATGCT	0.616	0.0374		GAGGC	0.5845	0.0213		TTATT	0.1554	0.0176
GCCCT	0.7488	0.0207		AAGTC	0.6158	0.0186		TGGCG	0.5843	0.0293		GACCT	0.1553	0.0191
AGTTA	0.7485	0.016		GCCTC	0.6157	0.0288		CCTGA	0.5842	0.0251		GAGTC	0.1548	0.0201
ACTTT	0.7485	0.0198		TTGTG	0.6157	0.0339		AGATG	0.5842	0.0219		TCCCG	0.1547	0.0194
ATGTG	0.7483	0.0131		ATTTC	0.6156	0.0281		ATTAC	0.5839	0.0269		GGGGC	0.1544	0.0221
CATAT	0.7481	0.0216		ATACC	0.6153	0.0349		CTTGA	0.5838	0.0281		AGTTT	0.1541	0.0164
TAGTT	0.7477	0.0237		TCCGG	0.6151	0.0325		CATGC	0.5836	0.0252		AGCTG	0.1541	0.0195
AGCTT	0.7477	0.0175		GTGTC	0.6148	0.0312		CTACG	0.5835	0.0226		GACTC	0.154	0.0211
AGCCA	0.7476	0.0143		CATGA	0.6148	0.0245		CCATG	0.5834	0.0296		TGAGT	0.1537	0.0192
ACCCT	0.7475	0.0191		CTAAG	0.6141	0.025		GAGCC	0.5828	0.018		GATGG	0.1534	0.0191
ACGAC	0.7466	0.0162		TGGTG	0.6139	0.0265		CCCCG	0.5828	0.028		ACCCG	0.1528	0.0199
AGTCA	0.7465	0.0159		CAAGG	0.6137	0.0338		ATGGC	0.5826	0.0163		CCCTT	0.1528	0.0195
ATCCT	0.7463	0.0192		TAGCC	0.6135	0.0304		GAGCA	0.5825	0.0223		TTCGT	0.1526	0.0194
AAGGT	0.7459	0.0154		TCACT	0.6128	0.0257		ATCAG	0.5823	0.0295		CACGG	0.1525	0.0256
ACACC	0.7455	0.0199		TGACC	0.6126	0.0236		AATCC	0.5821	0.0178		TGGGG	0.1524	0.019
TTGCG	0.745	0.0151		AGCTC	0.6124	0.0346		ACCTC	0.5816	0.0254		TGAGG	0.1521	0.02
TTGTG	0.7437	0.0162		TCGGA	0.6123	0.0293		ATGGA	0.5813	0.0257		AGTGG	0.1521	0.0228
AGTGG	0.7432	0.0167		AGTGC	0.6123	0.0401		CTGCC	0.5813	0.0212		CCGTG	0.152	0.0226
GCTTT	0.743	0.0185		GTCCG	0.6121	0.0309		AGGAT	0.581	0.0207		TGCCG	0.1519	0.0206
AAGTC	0.7427	0.0165		TGTTA	0.6121	0.0243		GCCAA	0.5809	0.024		GCACC	0.1517	0.0186
ATTGC	0.7426	0.0183		TCGAC	0.612	0.0233		GCCAC	0.5807	0.025		GCGGT	0.1517	0.0237
GCGTG	0.7423	0.0198		AGCGC	0.6117	0.0341		TGCGA	0.5796	0.021		TTACT	0.1513	0.0199
TGGCG	0.7419	0.018		ATCCG	0.6114	0.0348		TAGGC	0.5792	0.0167		TAGGT	0.1512	0.0195
TCTTG	0.7418	0.0148		GCCCT	0.6109	0.0286		TAAGG	0.579	0.0246		TCTGT	0.151	0.0186
GTGCC	0.7416	0.0189		TGGCA	0.6107	0.0344		ACGCG	0.579	0.0259		GAAGG	0.151	0.0224
ACGGT	0.7409	0.0181		AGCAC	0.6107	0.0268		AACTT	0.579	0.0274		ACTGT	0.1508	0.0202
TGGAC	0.7407	0.0145		AGTCG	0.6107	0.0341		AGTCC	0.5786	0.0171		TTCTT	0.1507	0.0195
AGGCC	0.7406	0.0191		GGTGT	0.6106	0.0183		TGAAC	0.5781	0.0165		CGTGG	0.1505	0.019
ATCTC	0.7404	0.0146		TGATT	0.6103	0.0255		AATCT	0.5776	0.0246		CTGTG	0.1502	0.0218
AGAGC	0.7394	0.0147		ACTTG	0.6102	0.0221		AGTCG	0.577	0.0222		CCGGG	0.1499	0.0194
TCTGC	0.7393	0.0234		GTTTT	0.6101	0.0294		AGCTC	0.5767	0.0286		ACTGG	0.1499	0.021
AGCCG	0.7393	0.0133		TGGGG	0.6096	0.0282		GAAAG	0.5765	0.0284		TTCCG	0.1497	0.02
GCTCC	0.7391	0.0344		TGAGT	0.6094	0.0268		ATCCA	0.5764	0.0258		AGAGT	0.1495	0.0208
CAAAT	0.7388	0.0171		AGGGG	0.6094	0.0343		ACTCG	0.5758	0.0286		TCCTT	0.1495	0.0189
ACTCT	0.7379	0.0191		TGTGG	0.6079	0.0365		GCACA	0.5756	0.0187		TGTGT	0.1493	0.0217
TGGGC	0.7378	0.0204		AGCAT	0.6079	0.0192		GAAGA	0.5755	0.0264		GCTGC	0.1488	0.0198
CCAAG	0.7372	0.0219		GTGGC	0.6077	0.0388		AACTG	0.5752	0.0252		TTAGT	0.1485	0.0183
TTGGG	0.7371	0.0203		GCTGT	0.6074	0.032		CATAT	0.5749	0.0224		TTTCT	0.1485	0.0196
TGCGG	0.737	0.0167		CTGAA	0.6068	0.0334		CCAGG	0.5748	0.0251		GCGGC	0.1483	0.0249
ATGCG	0.737	0.0169		GCGTT	0.6065	0.0398		CCGAT	0.5746	0.0217		CTGCG	0.1482	0.0191
GTGGT	0.7365	0.0222		TGCAT	0.6064	0.0281		TACAC	0.5745	0.0205		ACCGG	0.1481	0.0209
ACTGT	0.7358	0.0192		CGAAA	0.6061	0.0339		ACTGT	0.5731	0.0285		TCTTG	0.1481	0.0175
GCGGT	0.7356	0.0197		GTGGT	0.6061	0.0434		GATAC	0.5729	0.0256		GCGTC	0.1481	0.0206
AGCCT	0.7354	0.0197		TCCGC	0.606	0.043		GCGAA	0.5724	0.0211		TCTCT	0.1481	0.017
CTAAT	0.7354	0.0198		ACCCG	0.6058	0.0226		GGACT	0.5722	0.0272		CCAGT	0.148	0.019
ATGGC	0.7352	0.0189		TCTCT	0.6058	0.0389		CCCCT	0.5717	0.0231		CCGGT	0.148	0.0231
ACGCG	0.735	0.0159		TCCAT	0.6051	0.0267		AGGTG	0.5717	0.0256		CCTGT	0.1479	0.0188
TGGTG	0.7349	0.0175		AGGTA	0.6043	0.0241		CCACG	0.5713	0.0235		ACCGT	0.1476	0.0199
CAAAG	0.7347	0.0186		TCCCA	0.6041	0.0377		ATAGT	0.5712	0.0191		TCCTC	0.1475	0.0201
CATAG	0.7346	0.0191		TGCGA	0.6037	0.0195		CTGTC	0.5706	0.0225		ACGGT	0.1475	0.0239
GTCCC	0.7345	0.0163		TGGAG	0.6028	0.02		TAAGA	0.5706	0.0151		CCCGG	0.1475	0.0211
AGGCG	0.7342	0.0174		ATCTC	0.6028	0.0299		TAACC	0.5702	0.0186		TTCTG	0.1473	0.0182
TCCGG	0.7332	0.0188		TCGCA	0.6025	0.0264		ACCTA	0.5693	0.0245		TCATT	0.1473	0.0181
ATGCT	0.7329	0.0218		AGCCA	0.6015	0.0284		CCTAA	0.5689	0.0241		GATGC	0.1472	0.0177
TGGCC	0.7324	0.0147		CGATA	0.6013	0.024		AGATT	0.5685	0.0179		TCCGC	0.1471	0.0179
AGCGT	0.7322	0.0219		TTGTT	0.6012	0.0426		CCACT	0.5684	0.0281		TGCGG	0.1471	0.0202
CACTA	0.7319	0.0194		GTCGT	0.601	0.0277		CCATC	0.5678	0.0239		TCTGG	0.1471	0.0192
GTTCC	0.7314	0.0197		CAACA	0.6005	0.0279		GAAGT	0.5676	0.0229		GTAGC	0.147	0.0199
CATGA	0.7311	0.0203		ATGTC	0.5998	0.0255		AGGGA	0.5675	0.0218		TCCTG	0.1468	0.0183
ACTTC	0.7309	0.0229		GTGCC	0.5997	0.0317		ACATT	0.5674	0.0252		TTGCT	0.1468	0.0179
TGACC	0.7308	0.0155		TGCTA	0.5993	0.0147		CCCTA	0.5674	0.0205		CCGTC	0.1468	0.0182
GTTTC	0.7304	0.0218		AGGGT	0.5977	0.0412		AAGTT	0.567	0.0204		ATGTT	0.1467	0.0189
GCGTT	0.7302	0.0173		TAGTC	0.5976	0.0324		TCAAC	0.5664	0.0259		GACGC	0.1466	0.0213
GTCGT	0.7297	0.029		AGTCA	0.5974	0.0215		CTAGA	0.5661	0.024		TTGCG	0.1465	0.0178
ATGCC	0.7296	0.0204		ATTGC	0.5973	0.0246		CATTA	0.5659	0.0284		CTCGT	0.1464	0.0198
CTACA	0.7287	0.0185		ACTCT	0.5971	0.0215		TACGA	0.5654	0.0259		TAGCG	0.1462	0.0211
ATCGT	0.728	0.0179		TGTCG	0.5969	0.0272		ATACT	0.5653	0.0234		AGGTG	0.1461	0.0211
ACCTT	0.7273	0.0195		AGCGT	0.5969	0.0235		TGAGC	0.5651	0.021		CAGTT	0.1461	0.0197
AGCGC	0.7273	0.0171		ACCGT	0.5968	0.0321		CATAG	0.5648	0.0229		ACTTG	0.1458	0.0191
TAGGT	0.727	0.0267		GTTTC	0.5968	0.021		ATCGA	0.5647	0.0209		CCTGG	0.1458	0.0202
TCGCG	0.7269	0.0231		ACCTC	0.596	0.0276		AGGAG	0.5646	0.0165		ATGGG	0.1456	0.0201
CCATA	0.7268	0.0193		CAAAG	0.5959	0.0209		ACCAG	0.5644	0.0188		TTTCG	0.1456	0.0199
GTTGT	0.7262	0.0227		GCCCC	0.5958	0.0354		GACGA	0.5641	0.0244		AACAT	0.1454	0.0227
ACCGC	0.726	0.0183		GTTGT	0.5955	0.0361		ATGTC	0.564	0.0224		CCGTT	0.1447	0.0195
ACGCC	0.7259	0.0199		ACTTC	0.595	0.017		CCCGC	0.5637	0.0286		ATGCG	0.1445	0.0193
ATTTC	0.7253	0.0272		GTGCT	0.5947	0.0356		CGGTG	0.5635	0.0253		ATCGG	0.1444	0.0203
TCGTA	0.7247	0.0175		TCGCG	0.5939	0.0395		CTACA	0.5629	0.0252		TATTT	0.1443	0.0185
TCCTT	0.7247	0.0232		GTTCG	0.5938	0.0222		GAACT	0.5627	0.0245		ACGCT	0.1443	0.0183
AGGTG	0.7245	0.0182		CACAA	0.5938	0.0278		ACGCC	0.5625	0.0246		TCGCG	0.144	0.0217
GTGTT	0.7245	0.0262		CCATA	0.5935	0.0333		CCTGC	0.5621	0.0232		TGGCC	0.144	0.0187
TGTGG	0.7242	0.0265		ACAGC	0.5935	0.021		ACCAC	0.562	0.0208		TCGCC	0.1439	0.0211
TGCCC	0.7239	0.0231		GTTTG	0.5933	0.0258		TAAGC	0.5619	0.0183		TGATG	0.1438	0.0201
GTGTC	0.7234	0.0198		ATTCT	0.5932	0.0282		TAACG	0.5619	0.0247		TCACC	0.1435	0.0189
AGACT	0.7234	0.0178		TACCC	0.5925	0.0265		CGCCT	0.5618	0.0245		CGTGT	0.1434	0.0199
TCTCG	0.7233	0.0144		CAAGC	0.5919	0.0318		AGAGG	0.5607	0.0296		TGGTG	0.1434	0.0193
TGTGC	0.723	0.0198		AGGTG	0.591	0.0268		GCAAA	0.5605	0.0173		AGCTT	0.1433	0.0184
GCGTC	0.722	0.0155		TCCTG	0.5909	0.0294		CGTTG	0.5604	0.0249		CCATT	0.1432	0.0183
CTAAG	0.7214	0.0169		TTCGC	0.5905	0.0318		AGCCG	0.5603	0.0224		TGACG	0.1432	0.0201
TTGCT	0.7209	0.0136		CAAGT	0.5903	0.0314		TACGC	0.5598	0.0255		AGGTC	0.1431	0.0237
AGTTG	0.7209	0.0148		TTCTG	0.5897	0.0282		AATGT	0.5597	0.0239		TAGGG	0.1429	0.0206
ACGTC	0.7208	0.0146		TTTCG	0.5891	0.0356		TAGGT	0.5593	0.0284		CCAGG	0.1427	0.0191
TTTCG	0.7207	0.0276		ACGCC	0.5888	0.018		CTAAG	0.5592	0.0258		CGCTC	0.1427	0.0207
AGGGC	0.7206	0.0135		ATGCC	0.5887	0.0368		GACAT	0.5582	0.0224		GAAGC	0.1426	0.021
ACGGC	0.7203	0.014		GCTCT	0.5881	0.032		CTAGC	0.5581	0.0232		CGGTC	0.1425	0.0188
TTTTT	0.7199	0.0195		AGTGT	0.588	0.0399		GAAAT	0.5581	0.0248		CATGT	0.1424	0.0177
CCAAA	0.7195	0.0177		CACTA	0.5871	0.0274		AGTAT	0.5581	0.0278		TTTTT	0.1424	0.0179
CAATT	0.7194	0.0181		ATGGC	0.5866	0.0175		ATGCT	0.558	0.0253		TGCTG	0.142	0.0217
TTCTG	0.7191	0.0161		GTTGG	0.5862	0.0305		TAACT	0.558	0.0182		CGTCC	0.1419	0.0205
TTTGC	0.7191	0.0183		CATCA	0.5862	0.0243		TAGCA	0.5577	0.0225		GAGGC	0.1417	0.0222
ATCGC	0.7191	0.0153		TCACC	0.586	0.0423		TAATG	0.5572	0.0253		CTGGG	0.1416	0.0187
ATCCC	0.7181	0.0219		TCTTG	0.5857	0.0241		AGCGC	0.5571	0.0249		TGGGT	0.1415	0.0208
CACAA	0.7179	0.0225		GCGGT	0.5857	0.0245		ATAGC	0.5569	0.0275		TATGT	0.1415	0.0174
TGTCG	0.7177	0.0196		TGGAC	0.5852	0.0255		CAATT	0.5565	0.0276		CCTGC	0.1414	0.0199
CAAGG	0.7176	0.0125		TCTGC	0.585	0.0322		CGCTT	0.5561	0.022		CCCCT	0.1414	0.0171
ATTCC	0.7171	0.0177		TGCGC	0.5843	0.0292		GAGGA	0.556	0.0329		CGGGG	0.1413	0.0218
TCCCG	0.7169	0.0164		ACTCG	0.5839	0.0263		CACTT	0.5559	0.0244		TATCG	0.1412	0.0198
AGGAT	0.7156	0.0179		TCGGG	0.5836	0.0328		GAGAC	0.5558	0.0217		TAAGT	0.141	0.0196
TGTTG	0.7156	0.021		CTTAA	0.5831	0.0266		CTGAT	0.5553	0.0206		TTAGG	0.1409	0.0191
CAAGC	0.7145	0.0194		CAAGA	0.583	0.0269		CACTC	0.5553	0.02		AGTTG	0.1406	0.021
TCTGT	0.7139	0.0224		AGACC	0.5824	0.0239		CGTTC	0.5551	0.0208		CCTCG	0.1406	0.0206
TTCCG	0.7138	0.02		CCAAA	0.5823	0.0199		TGAAA	0.5551	0.0251		TCAGG	0.1403	0.0184
TTCGC	0.7133	0.018		AGTTT	0.5818	0.0334		CGCTG	0.5551	0.0251		CTTGG	0.1403	0.0192
CTATG	0.7131	0.0166		TGGGT	0.5817	0.0312		CTGAG	0.5547	0.0286		GAGCC	0.1402	0.0184
AGGCT	0.7129	0.0229		TCTGT	0.5801	0.0346		CTGGC	0.5545	0.0239		TACGT	0.1402	0.02
AGGAC	0.7126	0.0159		TGCTC	0.5795	0.0231		CCCAT	0.5545	0.0287		TATTG	0.1402	0.0192
CATTA	0.7125	0.0138		CAGGA	0.5785	0.0357		ATCAA	0.5542	0.0186		CCGCC	0.1402	0.0193
TGCTT	0.7116	0.0163		TCCTT	0.5776	0.0388		ATACG	0.5542	0.0209		TGTCC	0.1399	0.0215
TTGCC	0.7114	0.0254		GTCCC	0.577	0.0207		CCTAC	0.5541	0.0212		TACCT	0.1394	0.0185
ACTCC	0.7109	0.0175		TCTTT	0.5769	0.025		AGCCT	0.5539	0.0209		CGGTG	0.1393	0.0205
TTCGG	0.7107	0.0191		CTACA	0.5767	0.035		ACTAT	0.5534	0.0284		CTGTT	0.1388	0.0198
TTTGT	0.7107	0.0225		CTAGA	0.5766	0.0264		GGCAA	0.5531	0.0318		CGGCC	0.1386	0.0185
TCGCA	0.7104	0.0152		TTTTT	0.5758	0.0409		AAGGG	0.5531	0.0233		CTCGG	0.1386	0.0189
TTCCT	0.7102	0.0127		CCATG	0.5748	0.0192		TAAGT	0.5531	0.0207		TCTCG	0.1385	0.0185
TTCGT	0.7096	0.0233		CTATG	0.5747	0.0299		AGTTA	0.553	0.0245		GAACC	0.1382	0.0226
TCTTC	0.7095	0.0143		ATCCT	0.5743	0.0242		ATGCG	0.5528	0.0244		TCTTT	0.1382	0.0178
TTGTT	0.7095	0.0275		CATTG	0.5718	0.0337		AGCTG	0.5527	0.0258		CCATC	0.138	0.0187
TCCTC	0.7094	0.0168		GTCTT	0.5714	0.0272		ATAGA	0.5523	0.0209		ATCCT	0.1379	0.0187
ATGGT	0.7084	0.0197		CGTAT	0.5707	0.0309		CTGAC	0.5521	0.0224		GAATC	0.1379	0.0219
TGCGT	0.7083	0.0164		TTCTT	0.5703	0.0264		AGGTC	0.5518	0.0233		TTGTG	0.1377	0.0176
TGGCT	0.7076	0.0198		ATGGT	0.5703	0.0238		AGCGG	0.5518	0.0252		CTACT	0.1377	0.0198
CATGG	0.7074	0.0151		ACGGC	0.5702	0.0225		ACTAC	0.5517	0.0189		TGTGC	0.1376	0.0205
GTTCT	0.707	0.0178		TTGCC	0.5701	0.0409		GCAAC	0.5512	0.0195		CGTTT	0.1372	0.02
TTCTT	0.706	0.0157		CACAG	0.57	0.033		AGTGA	0.5512	0.0286		TAGCC	0.1371	0.0174
TCGGG	0.7057	0.0222		CAGAC	0.569	0.0314		CTGCG	0.5511	0.0242		CGGTT	0.1369	0.0198
TCCGT	0.7052	0.0176		CATTT	0.5688	0.0296		TAGCG	0.5508	0.0263		TATCT	0.1367	0.0169
TGCCT	0.7051	0.0164		TCTTC	0.5683	0.0257		ATCAC	0.5507	0.018		AGTCT	0.1367	0.0191
TCCGC	0.7049	0.0196		TTTGT	0.5682	0.0348		AGATC	0.5503	0.0236		TACGG	0.1366	0.0198
TTTCT	0.7043	0.0189		CTCAA	0.5669	0.0313		CGTTT	0.5501	0.0193		ACGTT	0.1366	0.0249
TCTCT	0.7043	0.0162		TTTCC	0.5665	0.0263		ACAGT	0.5496	0.0236		ACTCT	0.1363	0.0194
TTGGC	0.7042	0.0182		CAGTG	0.5663	0.0338		CAGGG	0.5496	0.0196		TTATC	0.1363	0.0201
TCGTG	0.704	0.0204		CTAGG	0.5659	0.0273		CCCAG	0.5491	0.0301		TACTG	0.1362	0.0183
CGAAA	0.7039	0.0163		ACCCC	0.5659	0.0368		AGGCT	0.5459	0.0272		TTTGG	0.1361	0.0209
AGGGT	0.7036	0.023		TGCGG	0.5654	0.0281		CTACC	0.5456	0.0235		TGCGC	0.1361	0.0193
CCTAA	0.7034	0.0153		ACCCT	0.5649	0.0214		ACGCA	0.5455	0.0305		ACCTG	0.136	0.0185
AGCTC	0.7031	0.0152		CAATC	0.5625	0.0278		CATCA	0.5455	0.0246		ATCCG	0.1359	0.0201
ACCTC	0.7025	0.0141		TGTTG	0.5617	0.0215		AGGCG	0.5451	0.0289		AAGGT	0.1358	0.0189
TGTCT	0.7023	0.0173		AGTCT	0.5616	0.0223		CACCG	0.5447	0.0183		CTCTG	0.1356	0.0184
CTCAT	0.7019	0.0129		TCTCG	0.5612	0.0184		ACCGC	0.5447	0.0253		AGATG	0.1356	0.0204
TTGGT	0.701	0.0153		TGACT	0.5608	0.0246		TACAA	0.5443	0.021		CGTTC	0.1355	0.0193
AGACC	0.7007	0.0156		GTCGC	0.5604	0.0119		CATCG	0.5437	0.0195		CAGGT	0.1355	0.0207
CGCTA	0.6995	0.0187		AGGCC	0.5604	0.0261		ACCAT	0.5436	0.0205		ACGTG	0.1355	0.0208
CGCAA	0.6994	0.0134		CTAGC	0.5603	0.0354		ATGCC	0.5432	0.0199		GCAGC	0.1352	0.0212
CCAGA	0.6992	0.0152		CCAGG	0.5602	0.0344		GAACG	0.543	0.0271		AGGCG	0.1352	0.0244
GTTTT	0.6985	0.0252		CAACG	0.5602	0.0227		AGGTA	0.5428	0.0181		TTCTC	0.1351	0.0179
CACAG	0.6983	0.0205		TGGCC	0.5598	0.0379		AGGTT	0.5425	0.0178		TGGGC	0.1351	0.019
AGTGT	0.6983	0.0144		TTCGT	0.5598	0.0228		AATGA	0.542	0.0215		CTCCT	0.1346	0.02
ACCCC	0.6977	0.0214		TGTTC	0.5594	0.0264		ACTCA	0.5417	0.0261		TGCCC	0.1346	0.0209
CCCAA	0.6976	0.0209		CTAAC	0.5593	0.0151		AGTGT	0.5412	0.0196		ATTGT	0.1345	0.0188
TTCTC	0.6974	0.014		CCAAG	0.5584	0.0242		TAATA	0.5409	0.0185		CCTTG	0.1341	0.0172
AGCCC	0.6961	0.0192		CACTG	0.558	0.0328		ACACG	0.5407	0.0248		AGCGG	0.134	0.0208
AGTTC	0.6947	0.0199		CAGAG	0.558	0.0255		AATTA	0.5401	0.0216		TCGTC	0.1339	0.0199
CCTAG	0.6944	0.021		CATGG	0.5569	0.0265		ATAAT	0.54	0.0206		CCCGT	0.1337	0.0191
CTAGG	0.6944	0.0167		CTGAG	0.5565	0.0291		AATGC	0.5397	0.0142		CTTTT	0.1333	0.018
CATGC	0.694	0.0245		CGACA	0.5565	0.0344		ATGAT	0.5393	0.0301		TGGTC	0.1332	0.0176
CTAGT	0.6936	0.0177		TGTGC	0.5564	0.0419		GGAAC	0.5388	0.024		AGGCC	0.1331	0.0215
CTAGC	0.6933	0.015		CAGAA	0.5562	0.0279		CCGCA	0.5387	0.0248		AATGG	0.1331	0.0205
CAACT	0.6932	0.0216		CACTT	0.5555	0.0327		CCGAG	0.5387	0.022		TGTTC	0.133	0.0189
TCTTT	0.6931	0.0207		AGGTT	0.5553	0.0291		TAGCC	0.5382	0.027		ATAGG	0.133	0.0201
CTATT	0.6929	0.022		CTATT	0.5542	0.0236		CGTCG	0.5381	0.0214		CAGTC	0.1327	0.0185
CATTG	0.6928	0.0192		CTCAG	0.5541	0.0309		GAACC	0.5374	0.0215		TCACT	0.1325	0.0198
CATCA	0.6925	0.0171		TCTCC	0.5539	0.0244		CACCT	0.5366	0.0191		CGGCT	0.1322	0.022
TGCCG	0.692	0.016		TGCCT	0.5537	0.0221		AGCAG	0.5352	0.0258		TCGGC	0.1321	0.0195
AGTCG	0.6911	0.0163		TGGAT	0.5536	0.0236		CGTGC	0.535	0.0171		ATCTG	0.1321	0.0168
CAAGT	0.6911	0.02		CACAT	0.5535	0.0235		AGGGT	0.5339	0.0198		TGCTC	0.132	0.0201
ATGTT	0.6908	0.015		TTGGC	0.5533	0.0216		AGCGT	0.5335	0.0195		AAGTG	0.132	0.0196
CACGA	0.6906	0.015		TTCTC	0.553	0.0256		ACAGG	0.5335	0.0195		AGTCC	0.1317	0.0189
CAATC	0.6906	0.0147		CTTGA	0.553	0.027		CTAAT	0.5331	0.0195		CGATG	0.1316	0.0182
TGGGT	0.6904	0.0194		TGCGT	0.5526	0.0291		ACGAC	0.5329	0.021		ACTCG	0.1315	0.0193
AGTGC	0.6902	0.012		ACTCC	0.5518	0.0206		ATACA	0.5323	0.0184		AGTTC	0.1315	0.019
TTTCC	0.6886	0.019		CGAGA	0.5516	0.0299		ACTGC	0.5319	0.0219		TAGCT	0.1315	0.0199
TCTCC	0.6881	0.0175		CTCAT	0.5515	0.0343		CATCC	0.5315	0.0222		TCTTC	0.1314	0.0179
TGCTC	0.6879	0.0161		TGGGC	0.5507	0.0326		CCAGT	0.5309	0.023		CTCTT	0.1313	0.0172
CTCGA	0.6878	0.0199		CATAC	0.5505	0.0245		ACCCC	0.5302	0.0183		ATTCG	0.1312	0.0194
CAGGA	0.6872	0.018		CTTAG	0.5504	0.0302		TAAAT	0.53	0.0214		ATTTT	0.1312	0.0178
AGGTC	0.687	0.0164		TCGCT	0.5503	0.028		CCGAC	0.5294	0.0217		CTGGT	0.1312	0.0183
CTATC	0.687	0.012		CAACT	0.5502	0.0297		TAATC	0.5293	0.0294		TACGC	0.1312	0.0191
CATAC	0.6862	0.0164		CCAGC	0.5502	0.0297		CTGTA	0.5291	0.0255		CTGCT	0.1312	0.0201
CAGGG	0.6862	0.0155		CTCTA	0.55	0.0279		ACCGA	0.5289	0.0259		ATTGC	0.1311	0.0208
CCAAT	0.6858	0.0195		TGTTT	0.55	0.0283		GAAGC	0.5287	0.0227		TAGTT	0.131	0.0207
CAGAT	0.6848	0.0261		CAGAT	0.5497	0.0317		AAGCT	0.5285	0.0198		ATCCC	0.1309	0.0184
CGTAA	0.6848	0.0185		AGCCT	0.5496	0.0306		AAGTC	0.5281	0.0169		ATAGT	0.1308	0.0179
AGTTT	0.6848	0.0155		GTGTT	0.5495	0.0288		GAAAA	0.5279	0.0202		AACAC	0.1307	0.0213
CTTAG	0.6843	0.0153		AGCTT	0.5492	0.0213		CGAGG	0.5277	0.0182		CTCCC	0.1304	0.0179
ATGTC	0.684	0.0183		TCCGT	0.5481	0.0204		GACAA	0.5262	0.0239		CTTGT	0.1302	0.0184
CCGAA	0.6837	0.0171		TTTTC	0.5477	0.0235		CGCAG	0.526	0.0189		ATTCT	0.1301	0.018
CAGTG	0.6832	0.0217		TGGTT	0.5477	0.0389		TAAAA	0.5258	0.0188		CTTCT	0.13	0.0178
TTGTC	0.6829	0.0214		AGGTC	0.5476	0.0234		AAGTG	0.5255	0.0216		ATGGT	0.13	0.0181
TCCCT	0.6819	0.0149		TCGGC	0.5476	0.0277		CAGTG	0.5254	0.0218		CGACG	0.13	0.0203
CACTG	0.6817	0.0254		CTTTA	0.5475	0.0319		CAGTT	0.5252	0.0178		CCCTG	0.1299	0.0169
CAGAG	0.681	0.0146		TTCCT	0.5473	0.0285		CCATA	0.5247	0.0199		CCGCT	0.1298	0.0183
CAGCA	0.6807	0.0202		CCCTG	0.5467	0.0427		CATGA	0.5243	0.0264		TCATG	0.1297	0.0194
TGTTC	0.6806	0.0273		AGTTC	0.5465	0.0154		AGCTA	0.5237	0.0189		TTACC	0.1297	0.0185
CTTCA	0.6791	0.018		CGTAA	0.5458	0.0232		AGCAT	0.5235	0.0201		CGCCG	0.1296	0.018
CTAAC	0.6789	0.016		CATTC	0.5456	0.0268		ATGAA	0.5227	0.0282		AGATT	0.1296	0.0182
TTTTC	0.6789	0.0141		CCAAC	0.5441	0.0381		CCGCC	0.5227	0.0208		CTTCG	0.1295	0.0194
CAACA	0.6788	0.0159		CATGT	0.5439	0.0278		CACGG	0.5225	0.0245		AGCCT	0.1291	0.02
TGGTC	0.6788	0.0146		CTGCA	0.5437	0.0246		CGCTC	0.5221	0.0248		TAACT	0.129	0.0189
CACAT	0.6786	0.0182		CCTAA	0.5437	0.0188		CGTAG	0.5217	0.0298		CCCCG	0.129	0.0195
CTGAG	0.6778	0.023		CATGC	0.5436	0.0237		AATCG	0.5216	0.0249		CTTCC	0.129	0.0193
CATGT	0.6775	0.0138		TCCCG	0.5425	0.0293		TAGAA	0.5212	0.0252		CGCCC	0.129	0.0177
CTTTA	0.6773	0.0222		AGGGC	0.5411	0.0182		AATAT	0.5198	0.0177		CGCTG	0.1289	0.0197
CTGAA	0.6772	0.0208		CCGAA	0.5408	0.0403		CGTCT	0.5195	0.0269		TCTCC	0.1287	0.0177
CAGTA	0.6769	0.0161		TTCGG	0.5408	0.0189		CGGAG	0.5185	0.0248		ACATG	0.1283	0.0206
CGATA	0.6765	0.0267		CATCT	0.5393	0.0201		CGATT	0.5173	0.0218		ACGCG	0.1281	0.0211
CTACT	0.6764	0.0184		CACGA	0.5392	0.0247		ACAGC	0.5169	0.0162		TGAGC	0.1278	0.0209
CTCAA	0.6762	0.014		CGGAG	0.539	0.0366		AACGG	0.5161	0.0267		ATCTC	0.1277	0.0182
CAAAC	0.6759	0.0132		CGATG	0.5387	0.0333		CGTTA	0.5157	0.0161		CAGCT	0.1276	0.018
CGAAG	0.6749	0.0148		CGAAG	0.5385	0.0278		ACTAA	0.5152	0.0212		CACTG	0.1274	0.0184
CAGAA	0.6747	0.0169		CCAGA	0.5382	0.0185		ACCCA	0.5149	0.0247		TAAGG	0.1273	0.0203
TCGGC	0.6727	0.0183		TTTCT	0.538	0.0156		CATAC	0.5147	0.0235		CGTTG	0.1272	0.0183
TGGTT	0.6714	0.0302		TTGTC	0.5371	0.0254		TGACA	0.5144	0.032		TAACC	0.1272	0.0225
AGTCT	0.671	0.0159		ATCCC	0.5364	0.0216		CGCTA	0.5143	0.0167		ACCTC	0.1272	0.0174
TGTCC	0.6703	0.0145		CTATC	0.5358	0.0223		CGGGA	0.5143	0.0238		CTGCC	0.1272	0.0203
TGTGT	0.6693	0.0208		CGAAT	0.5349	0.0154		CGGCG	0.5138	0.018		CCTTT	0.1271	0.0172
CTCAG	0.6692	0.017		CTTGC	0.5341	0.0515		CACCA	0.5137	0.0155		CCAGC	0.127	0.0198
AGGTT	0.6691	0.0213		GTCCT	0.5337	0.0224		CCAAT	0.5134	0.0223		ACAGG	0.1267	0.0206
CGAGG	0.6676	0.02		CAGCT	0.5335	0.0414		AGTCA	0.5128	0.0234		CCCTC	0.1267	0.0182
CTGCA	0.6675	0.0193		TTCCC	0.5312	0.0275		AATAG	0.5125	0.0188		TTTTC	0.1266	0.0165
TTCCC	0.6673	0.0149		CCCAG	0.5308	0.0309		CGGGT	0.5123	0.02		CCGGC	0.1266	0.0203
TCGCT	0.6672	0.0132		CGTAG	0.5308	0.0346		ACATC	0.5123	0.0346		AGGGG	0.1265	0.0208
CGCGA	0.6671	0.0173		TGTCC	0.5301	0.0345		CACAT	0.5122	0.0228		CGCTT	0.1265	0.0204
AGTCC	0.6665	0.0164		ATGTT	0.5291	0.0155		CGTGG	0.512	0.0254		TAGTC	0.1263	0.0173
CGAGA	0.6655	0.0125		CGAGC	0.5279	0.0297		TAGAC	0.51	0.0278		CACCG	0.1262	0.0189
CACAC	0.6638	0.0193		AGTCC	0.5275	0.0211		CCCAC	0.5093	0.0239		ATGTG	0.1262	0.0194
CAGAC	0.6631	0.0197		TGGTC	0.5273	0.0231		CGATC	0.5093	0.0228		TTTTG	0.126	0.0171
TCGTT	0.6629	0.0148		CTTAT	0.5265	0.0161		AGAGT	0.5084	0.0236		CGAGG	0.1259	0.0209
CGTGA	0.6626	0.0222		CAGTA	0.5264	0.0193		AGGCC	0.5071	0.0167		ATTGG	0.1258	0.0186
CTACG	0.6622	0.0115		CTGGA	0.5262	0.0359		GAACA	0.5058	0.0186		CGGCG	0.1257	0.0189
CACGG	0.6602	0.0171		CCAAT	0.5256	0.0287		GACAC	0.5057	0.0188		AGTCG	0.1256	0.0211
CCATG	0.6601	0.0159		CGATT	0.5255	0.0271		AGTAC	0.5045	0.0252		CACCT	0.1256	0.0188
TCGTC	0.6597	0.0138		TCCCC	0.5253	0.0303		CGGGC	0.5044	0.0295		ACGGC	0.1254	0.0181
CGACA	0.6594	0.0171		TCGTC	0.524	0.0262		AGTAA	0.5041	0.0223		CCACC	0.1254	0.0187
TCCCC	0.6594	0.0222		CAACC	0.5237	0.0218		CACCC	0.5036	0.0306		CTACC	0.1253	0.0185
CGGAA	0.6593	0.017		CTCTC	0.5231	0.0457		CTGAA	0.5035	0.025		ACGTC	0.1253	0.0189
CCACA	0.6589	0.0155		CGAGT	0.5229	0.0305		TAAAG	0.5032	0.0205		CCACG	0.1252	0.0198
CCCTA	0.6579	0.0137		CCGCG	0.5228	0.0204		ACAGA	0.5027	0.0246		ACCTT	0.1248	0.0175
CTCTA	0.6579	0.0131		TGCCG	0.5227	0.025		CGCCC	0.5026	0.0179		CGACC	0.1246	0.0197
CACCA	0.6574	0.0154		TCGTT	0.5226	0.0219		AAATT	0.5021	0.0211		ACTCC	0.1246	0.0205
CCACT	0.6573	0.0285		TCCCT	0.5213	0.0254		TAACA	0.502	0.0213		ATTTG	0.1245	0.0173
CTTGA	0.6569	0.0177		TGTCT	0.521	0.0211		CCGAA	0.5014	0.0228		TAATG	0.1243	0.0199
CCATC	0.6564	0.0201		CAGCC	0.5209	0.028		CGTCA	0.5011	0.0224		CGAGT	0.1241	0.0251
CCCGG	0.6556	0.0184		CAGGC	0.5207	0.0271		CGTAC	0.5004	0.0229		CACTT	0.1241	0.0179
TGTTT	0.6551	0.0154		TTGCT	0.5196	0.0171		CGCCA	0.4986	0.0218		CAACT	0.1241	0.0201
CTTAC	0.6547	0.0223		CAGTT	0.5194	0.0461		AAATG	0.4976	0.0262		TATGG	0.1239	0.0187
CCCGA	0.6541	0.0196		TCGGT	0.5191	0.0192		CCACC	0.4971	0.0258		AGATC	0.1237	0.0181
CCAGG	0.6525	0.0178		CAGCG	0.5188	0.04		AACAT	0.4963	0.0196		CGATC	0.1234	0.0212
CCCAG	0.6522	0.0132		CACGT	0.5187	0.0224		ACAAT	0.4962	0.0176		CGTCG	0.1234	0.018
CGATC	0.6507	0.0212		AGCCC	0.5184	0.025		AGCGA	0.4957	0.0231		CACCC	0.123	0.0196
CAACG	0.6505	0.0135		TTGGT	0.5182	0.0289		AGCCC	0.4957	0.0183		TAGGC	0.123	0.0191
CCATT	0.65	0.0181		CCTAT	0.5168	0.0258		CCAGA	0.4957	0.0216		CCTCC	0.1226	0.0195
CCTAT	0.6495	0.0175		CCTGA	0.5168	0.0182		CAATG	0.4951	0.0276		CCTTC	0.1225	0.0201
CGCAG	0.649	0.0161		CGCGA	0.5164	0.0372		CCAAG	0.495	0.0176		ATCTT	0.1225	0.0156
CGTTA	0.649	0.027		CGAGG	0.516	0.0237		CACGA	0.4947	0.0207		CATCG	0.1225	0.0187
CGATT	0.6488	0.0239		CCATC	0.5156	0.0336		AGCCA	0.4946	0.0218		ATGCC	0.1225	0.0181
CGCCA	0.6485	0.0136		CGAAC	0.5152	0.025		ACAAG	0.4945	0.0178		CTCTC	0.1223	0.0184
CGAAT	0.6478	0.0139		CTTCA	0.5142	0.0281		CGGTC	0.4944	0.0203		ATATT	0.1223	0.019
CTTAT	0.6462	0.0202		CCTCA	0.5139	0.0408		CGATG	0.494	0.0234		TATGC	0.1222	0.0188
CCTCA	0.6448	0.0145		CTCGA	0.5131	0.0181		AGGCA	0.4937	0.0248		CAATT	0.122	0.0199
CTACC	0.6442	0.0159		CTACT	0.5121	0.0377		AGAGC	0.4933	0.0189		TCTGC	0.122	0.0198
CACTT	0.644	0.0225		CCGAG	0.512	0.033		CAATC	0.4926	0.022		CCATG	0.122	0.017
TCGCC	0.6439	0.0163		TGGCT	0.5117	0.0232		CAGCA	0.4916	0.0169		TCATC	0.1219	0.0179
CGACG	0.6435	0.0122		CTGAC	0.5116	0.0265		ATGAC	0.4915	0.0268		TTATG	0.1218	0.0183
CATCG	0.6435	0.0169		CGACT	0.5114	0.0262		CGGCT	0.4913	0.0223		TACCC	0.1216	0.0192
CTCTG	0.6434	0.0188		CCTAG	0.5114	0.023		AACCG	0.4906	0.025		CATCT	0.1215	0.017
CGTAT	0.6431	0.022		CACTC	0.511	0.0267		ACGAA	0.4905	0.0246		AAGTT	0.1215	0.0208
CCAGT	0.643	0.0208		CTAGT	0.5109	0.0232		AGACG	0.4904	0.0219		TTGGC	0.1213	0.0197
CTCAC	0.6424	0.0183		CCACG	0.5104	0.0257		CGGTT	0.4896	0.0224		TAATT	0.1213	0.0175
CCGGA	0.6395	0.018		CGTTA	0.509	0.0319		CGCGT	0.4896	0.019		CGAGC	0.1212	0.0183
CACTC	0.6388	0.0163		CGCAA	0.5088	0.0329		AGAAG	0.4892	0.0207		CATGC	0.1212	0.0199
CACGC	0.6385	0.0213		CAGGG	0.5081	0.0229		CAGCG	0.4888	0.0209		CGCGG	0.121	0.0199
CGTAG	0.6384	0.0193		CGATC	0.508	0.026		CGAAT	0.4876	0.0168		CCACT	0.1209	0.0189
CAGCG	0.6377	0.0143		CTACG	0.5078	0.0267		AGTGC	0.4872	0.0277		CGTCT	0.1209	0.0178
CAACC	0.6375	0.0142		CCATT	0.5077	0.0228		AGACT	0.4866	0.0262		CTGTC	0.1208	0.0181
CCAAC	0.6372	0.0162		CTGAT	0.5062	0.031		CGTGT	0.4865	0.02		AGAGC	0.1203	0.022
CCTTA	0.6358	0.0183		CTGTA	0.5061	0.0312		AAGCG	0.4862	0.0255		CATTG	0.1202	0.0217
CGATG	0.6353	0.0152		CCACA	0.506	0.0244		ATACC	0.4853	0.02		CCTCT	0.1202	0.018
CGGGA	0.6351	0.0127		CGCAG	0.5057	0.0309		AACTC	0.4851	0.0258		ACTTC	0.1202	0.0175
CTGAT	0.6348	0.0174		CCTTA	0.5047	0.0211		CCCAA	0.4846	0.0172		AACCT	0.12	0.0195
CCGAG	0.6347	0.0163		CGACC	0.5032	0.0413		ACACT	0.4834	0.0215		CGATT	0.1197	0.0188
CCTGA	0.6347	0.0147		CGTAC	0.5025	0.0251		CGCCG	0.4828	0.0231		CGCCT	0.1196	0.0201
CGAGT	0.6345	0.0171		CACAC	0.5022	0.0232		AGAAT	0.4828	0.0217		TTTGC	0.1194	0.0194
CGGGG	0.6339	0.0217		CTTAC	0.5019	0.0288		CACGC	0.4827	0.0203		AAGGG	0.1192	0.0207
TCGGT	0.6322	0.0165		CTCTG	0.5017	0.0294		CGCGC	0.4824	0.0218		AGCGC	0.1189	0.0213
CGCGG	0.6314	0.0215		CAGCA	0.5016	0.0326		CCACA	0.4819	0.0187		ATCGT	0.1189	0.0211
CAGTT	0.6312	0.0215		CGGGG	0.5014	0.0307		CGGAT	0.4817	0.0202		TCAGC	0.1184	0.018
CGGAG	0.6296	0.0135		CCGTA	0.501	0.0316		CACGT	0.4811	0.0224		CGACT	0.1183	0.0194
CGCGC	0.6295	0.0155		CCTGC	0.501	0.032		AAGAG	0.4805	0.0254		TGACC	0.1181	0.0204
CCGTA	0.6295	0.0172		CACGG	0.501	0.0203		CAGAT	0.4796	0.0238		CACGT	0.118	0.0216
CTCGG	0.6286	0.0228		CCCAC	0.5005	0.0313		AGACC	0.4795	0.0198		AGCCG	0.118	0.0199
CCTAC	0.6279	0.0165		CCAGT	0.5002	0.0246		AAGGC	0.4793	0.0211		ATATG	0.1178	0.0195
CGAAC	0.6277	0.0143		CACCG	0.4981	0.0204		AAGGT	0.4791	0.0269		TTGTC	0.1177	0.018
CTCCA	0.627	0.0164		CATCC	0.4971	0.0268		CAGCT	0.4785	0.026		CTTTC	0.1177	0.0192
CACCT	0.6249	0.0254		CTGTG	0.4963	0.0366		CGACT	0.4785	0.0243		ACAGT	0.1174	0.0191
CACCG	0.6248	0.0163		CGCAC	0.4957	0.0237		AATCA	0.4784	0.0205		CAAGG	0.1173	0.0208
CAGCT	0.6247	0.011		CATCG	0.4957	0.0172		CACAG	0.4774	0.0235		CTAGG	0.1173	0.0192
CTTGG	0.6225	0.0128		CCTGG	0.4953	0.0343		AAGTA	0.4763	0.0203		CAATG	0.1171	0.0188
CCGGG	0.6222	0.015		CGTGA	0.4929	0.0312		AGCAC	0.4763	0.0157		CATGG	0.117	0.0186
CTGAC	0.6215	0.0232		CACCA	0.4925	0.0202		CAGGT	0.476	0.0178		AATGT	0.1168	0.0203
CATTC	0.6215	0.0112		CGTCA	0.4924	0.0258		CGTCC	0.476	0.0203		CTATC	0.1168	0.0184
CCCTG	0.6211	0.0188		CTCAC	0.4908	0.0197		AACCT	0.4753	0.0136		CAGTG	0.1167	0.0188
CGCAT	0.621	0.0174		CCCAA	0.4907	0.0311		CTAAC	0.4752	0.022		CTAGT	0.1167	0.0167
CTGTA	0.62	0.0157		CCGAT	0.4905	0.0251		CGCGG	0.4724	0.0229		CTACG	0.1166	0.0172
CAGTC	0.6199	0.0208		CCGGA	0.4905	0.0214		CAAGG	0.4724	0.0262		CTTTG	0.1166	0.0195
CCGAT	0.6199	0.0139		CCGCA	0.4874	0.0395		CGCAC	0.4716	0.0198		CTATT	0.1164	0.019
CCACG	0.6192	0.0129		CGCAT	0.4874	0.0355		CAAGC	0.4708	0.019		AGACG	0.1164	0.0203
CCCGC	0.6183	0.022		CCTAC	0.4866	0.0255		AAAGG	0.4706	0.0212		AAGGC	0.1164	0.0188
CCAGC	0.618	0.0138		CACCC	0.4864	0.0404		CCGCG	0.4705	0.0251		AGCCC	0.1163	0.0184
CTCTC	0.6173	0.0187		CGCTG	0.4859	0.026		AGGAA	0.4696	0.0269		ATGCT	0.1163	0.019
CGCTG	0.6165	0.0297		CACGC	0.4858	0.0326		CGCAA	0.4687	0.0235		AAATG	0.1163	0.0194
CGTCA	0.6165	0.014		CGGGC	0.4851	0.0373		CCAGC	0.4687	0.0259		AGTGC	0.1162	0.0176
CCGCA	0.6158	0.0143		CGCGC	0.4845	0.026		CGCGA	0.4683	0.0206		CTATG	0.1161	0.016
CACGT	0.6151	0.0186		CCGAC	0.4839	0.0461		ACACA	0.4677	0.0224		AAGCT	0.1159	0.021
CGGCG	0.615	0.0112		CTACC	0.4831	0.0196		AACGC	0.4675	0.0244		CCCCC	0.1156	0.0191
CTTTG	0.6146	0.016		CGGAC	0.4825	0.0234		CAGTC	0.4675	0.0242		AATCG	0.1153	0.0189
CCCAT	0.6133	0.0167		TGCCC	0.4823	0.0222		CGGAA	0.4671	0.0202		AATCT	0.1152	0.0189
CGGTA	0.612	0.0184		CAGTC	0.4822	0.0184		CGTAA	0.4668	0.0204		TTGCC	0.1152	0.0199
CTGTG	0.6093	0.0125		CGTTG	0.4818	0.0264		AATAC	0.4667	0.0187		ATGTC	0.1147	0.0179
CGACC	0.6085	0.0212		CCCGA	0.4809	0.0263		CACTA	0.4666	0.0207		TAGTG	0.1144	0.0183
CATCT	0.6084	0.0142		CGTCC	0.4806	0.0395		ACATA	0.4664	0.0222		CCGCG	0.1142	0.0204
CAGGC	0.6082	0.02		CTCCA	0.4805	0.0231		AGATA	0.4661	0.0193		ATACT	0.1138	0.0192
CTCCG	0.6082	0.0134		CTTTG	0.4799	0.021		AACGT	0.4658	0.0198		CGGGC	0.1136	0.0195
CATCC	0.6077	0.0159		CCGGC	0.4794	0.0296		AGCAA	0.4658	0.0196		CACGC	0.1136	0.0203
CCCCA	0.6073	0.0205		CCTCG	0.4784	0.0289		CGGTA	0.4651	0.0168		ATTTC	0.1135	0.0182
CTGCC	0.607	0.0245		CCTTG	0.4783	0.0232		CGAGA	0.4648	0.0188		ATACG	0.113	0.0192
CCTGG	0.6069	0.0185		CGGAA	0.4781	0.031		CGTGA	0.463	0.0221		TAACG	0.113	0.0187
CGCCG	0.6067	0.014		TCGCC	0.4772	0.0198		AACTA	0.463	0.0183		TTCGC	0.1123	0.0178
CAGGT	0.6065	0.0178		CCTCT	0.4765	0.0435		ACACC	0.4629	0.0198		CAACG	0.1123	0.0175
CGCAC	0.6054	0.0151		CGACG	0.4764	0.0144		AAGCA	0.4629	0.0194		ACCCT	0.1123	0.0195
CGGAT	0.6054	0.0125		CGTGG	0.4758	0.0212		AGGAC	0.4625	0.0227		ACCCC	0.1122	0.0196
CTGCG	0.6047	0.0202		CGCGG	0.4749	0.0347		CGTAT	0.4624	0.0257		CTGGC	0.1121	0.0179
CGGAC	0.6046	0.0181		CGGCA	0.4743	0.0313		CAACT	0.4623	0.0227		ACATT	0.1114	0.0179
CCCAC	0.6046	0.0143		CCCGC	0.4743	0.0307		CGACC	0.4617	0.0214		AAAAC	0.1113	0.0223
CCTGT	0.6038	0.0242		CCACT	0.474	0.0222		CCAAC	0.4615	0.0211		TTAGC	0.1111	0.0169
CGAGC	0.6021	0.0128		CCCCG	0.4738	0.0228		CAGTA	0.4608	0.0158		ATGGC	0.111	0.0189
CCGGC	0.6015	0.0241		CTTCG	0.4737	0.0276		CATAA	0.4604	0.0232		ATACC	0.1109	0.021
CTGGA	0.6014	0.0142		CGCCG	0.4725	0.0326		CAGGA	0.4586	0.0217		CAAGT	0.1108	0.0199
CCGCT	0.5993	0.028		CCCTA	0.4725	0.0259		ACCAA	0.458	0.0252		CTTGC	0.1106	0.02
CCTTG	0.5991	0.0174		CCCTC	0.4697	0.0402		CGCAT	0.4564	0.0206		ATAGC	0.1105	0.0207
CTCGT	0.599	0.0156		CACCT	0.4686	0.022		AGAGA	0.4562	0.0199		TACTT	0.11	0.0178
CGTAC	0.5975	0.0223		CTCGG	0.4686	0.0215		AAGGA	0.456	0.0275		CAGCG	0.11	0.0176
CTTGC	0.5967	0.0223		CGGTA	0.4684	0.0178		CGAGT	0.4556	0.0248		TACTC	0.1099	0.0208
CGGCA	0.5959	0.0176		CGTGT	0.4666	0.03		CGGCA	0.4556	0.0219		CCCGC	0.1094	0.0204
CATTT	0.5959	0.0206		CCCAT	0.4664	0.029		ATAAA	0.4555	0.027		CAGCC	0.1092	0.021
CTCTT	0.5932	0.0148		CCCGG	0.4663	0.0176		CAGCC	0.4551	0.0236		CGCGT	0.1085	0.021
CACCC	0.5925	0.0155		CTGGG	0.4654	0.0343		CGACG	0.4545	0.021		AGCGT	0.1083	0.022
CTTTC	0.5903	0.0283		CCTGT	0.4651	0.04		AAGAT	0.4542	0.0135		CTAGC	0.1083	0.0193
CCGTT	0.5887	0.0274		CGGGA	0.4646	0.0253		CAAGT	0.4533	0.0277		AACGG	0.1081	0.0176
CGTTG	0.5859	0.0146		CTGCT	0.4635	0.0379		CTAAA	0.452	0.0239		TAATC	0.108	0.0175
CCCGT	0.5857	0.0147		CGCTA	0.4626	0.0288		AGAAA	0.451	0.0158		AGGCT	0.1077	0.0222
CCTCG	0.5855	0.0133		CTCGC	0.4602	0.0316		CGGAC	0.4506	0.019		CGCGC	0.1076	0.0204
CGACT	0.5853	0.012		CTTCC	0.4594	0.0224		CCAAA	0.4497	0.017		TATTC	0.1076	0.0184
CGGTG	0.5851	0.0226		CGTCG	0.459	0.0211		CACAA	0.4495	0.0209		ATCGC	0.1073	0.0178
CCGTG	0.585	0.0156		CTTTC	0.4589	0.033		GAAAC	0.4492	0.026		AGACT	0.1071	0.0193
CTGGG	0.582	0.016		CCGGG	0.4578	0.0262		CAGAA	0.449	0.0199		TAAGC	0.1067	0.0182
CGTGG	0.5818	0.0135		CCACC	0.4571	0.0216		CAACC	0.4486	0.0199		ACGCC	0.1066	0.0184
CCTGC	0.5781	0.0148		CCGTG	0.4567	0.0207		CGGCC	0.4485	0.0272		CATCC	0.1062	0.0198
CGCTC	0.578	0.0151		CGCCA	0.4561	0.0284		AAATC	0.4474	0.0195		TATCC	0.106	0.0173
CCACC	0.5765	0.0129		CGGAT	0.4546	0.0209		AGACA	0.4444	0.0203		ATTCC	0.106	0.0192
CTGGC	0.5764	0.016		CTGGC	0.454	0.0256		CGAGC	0.4443	0.0205		ACACT	0.1058	0.0198
CAGCC	0.5757	0.0133		CGGCC	0.4515	0.027		CAACG	0.4436	0.0218		CACTC	0.1058	0.0206
CTTTT	0.5754	0.016		CCGTC	0.4494	0.0313		CAGAG	0.4435	0.022		CGTGC	0.1057	0.0187
CGCTT	0.5747	0.0189		CTCCT	0.4492	0.0315		AACCC	0.441	0.0216		ATATC	0.1056	0.0173
CTCGC	0.574	0.0165		CTGCG	0.4466	0.0211		AAAGT	0.4409	0.0197		AACGC	0.1056	0.0194
CTTCT	0.5734	0.0148		CTTTT	0.4464	0.0176		TAAAC	0.4398	0.0182		ACTTT	0.1053	0.0173
CCGCG	0.5733	0.0141		CGCCT	0.4462	0.0243		AATAA	0.4397	0.0192		ACTGC	0.1052	0.0186
CCGAC	0.5703	0.0169		CTTGT	0.4451	0.0207		CAGGC	0.4394	0.0197		AACTT	0.1049	0.0169
CTTCG	0.5693	0.0131		CGTCT	0.4439	0.0273		CACAC	0.4392	0.02		AAGTC	0.1049	0.018
CGCGT	0.5691	0.0149		CTGTT	0.4433	0.0302		CAAAT	0.4383	0.0202		AATTT	0.1048	0.019
CGTGT	0.568	0.0255		CGGTG	0.4433	0.03		CAACA	0.4382	0.018		AGAGG	0.1044	0.0197
CTGCT	0.5676	0.0201		CTTGG	0.4429	0.017		AAGCC	0.4378	0.0248		ACACC	0.1039	0.0175
CGTGC	0.5655	0.0224		CGCGT	0.4397	0.0188		AAGAC	0.4373	0.0183		AAAGT	0.1036	0.018
CTTGT	0.5653	0.0169		CTCGT	0.4385	0.0192		ATAAC	0.4362	0.0243		ACATC	0.1032	0.0193
CGGGT	0.5645	0.0144		CTCTT	0.4369	0.0344		AACAG	0.4358	0.0229		CAGGC	0.103	0.018
CTCCC	0.5643	0.0201		CCTCC	0.4369	0.028		AACCA	0.4352	0.0157		AAAGG	0.1028	0.0194
CCGGT	0.5643	0.0204		CCGGT	0.4369	0.0205		AAAGC	0.4312	0.0252		CATTT	0.1021	0.0182
CCCCG	0.563	0.0145		CTGGT	0.4349	0.0347		CAATA	0.4296	0.0214		AGCTC	0.102	0.0185
CGGGC	0.5628	0.015		CCGCC	0.4346	0.019		ACAAC	0.4278	0.0205		CAATC	0.1018	0.0159
CGCCT	0.561	0.0146		CCGCT	0.434	0.0288		CGATA	0.4251	0.0197		AATTG	0.1017	0.0169
CTCCT	0.5588	0.023		CGTGC	0.4338	0.0277		ACAAA	0.4234	0.0164		CTCGC	0.1013	0.0194
CTTCC	0.5584	0.0129		CCTTT	0.4335	0.0235		CAAGA	0.4222	0.0163		AAACG	0.1009	0.0185
CGTCG	0.5578	0.0136		CTCCG	0.4313	0.0185		AACAA	0.4222	0.0194		AGGGC	0.1008	0.019
CTGGT	0.5575	0.0161		CCCCC	0.4313	0.0306		CAAAG	0.4208	0.0182		AGACC	0.1008	0.0171
CGGCC	0.5558	0.0213		CTGTC	0.4304	0.0343		AAACG	0.4185	0.0185		ACACG	0.1008	0.0172
CTGTC	0.555	0.0166		CGCTT	0.427	0.018		AACAC	0.4185	0.0217		ACCGC	0.0998	0.02
CCCTC	0.5543	0.0116		CCGTT	0.4257	0.0305		AAAGA	0.4182	0.0166		AAGCC	0.0997	0.0204
CGGCT	0.5518	0.0145		CCTTC	0.4254	0.0203		CGAAC	0.4178	0.0208		AACTG	0.0992	0.0185
CGCCC	0.5512	0.0121		CGCTC	0.4253	0.0273		AGAAC	0.4153	0.0228		AAATT	0.0989	0.0201
CCCTT	0.5486	0.0104		CTTCT	0.4244	0.0158		CGAAG	0.4139	0.0226		AATCC	0.097	0.0175
CCGTC	0.5468	0.0121		CCCGT	0.4201	0.0203		CGACA	0.4134	0.0205		AAAGC	0.0968	0.019
CGTCC	0.5464	0.0226		CGGTT	0.419	0.0294		AAAAT	0.4096	0.0181		AACCG	0.0952	0.0175
CTGTT	0.5463	0.0194		CAGGT	0.4155	0.0223		AAACC	0.3998	0.0135		AATGC	0.0943	0.0182
CCCCT	0.5434	0.0159		CCCTT	0.4114	0.0114		CGAAA	0.399	0.021		CAACC	0.094	0.0199
CGGTC	0.543	0.0098946		CTCCC	0.4094	0.0179		AAGAA	0.398	0.0196		CAAGC	0.0936	0.0189
CCTCC	0.5425	0.0173		CCCCA	0.4085	0.0139		AACGA	0.3976	0.021		AAGCG	0.0933	0.019
CGTCT	0.5417	0.0129		CGGCT	0.4063	0.0274		AAATA	0.3935	0.0257		AACCC	0.0932	0.0176
CCTCT	0.5407	0.0167		CCCCT	0.402	0.0245		AAACT	0.3818	0.0177		ACAGC	0.092	0.0184
CCTTT	0.5388	0.015		CGGCG	0.396	0.0149		CAAAA	0.3813	0.0186		AATTC	0.0877	0.0188
CCGCC	0.5354	0.0179		CGGGT	0.3944	0.0354		CAGAC	0.3804	0.0251		AAACT	0.0859	0.0183
CGTTC	0.5346	0.0107		CGCCC	0.3902	0.0229		AAACA	0.3574	0.016		CATTC	0.0855	0.0199
CCTTC	0.5316	0.0152		CTGCC	0.3766	0.0109		AAAAA	0.3527	0.0148		AACTC	0.0734	0.0192
CGTTT	0.526	0.0177		CGTTC	0.3739	0.0094522		CAAAC	0.3485	0.023		AAATC	0.0725	0.018
CCCCC	0.5192	0.0165		CGTTT	0.3682	0.0181		AAAAG	0.333	0.0245		AACGT	0.0685	0.0208
CGGTT	0.5165	0.0168		CGGTC	0.3621	0.0186		AAAAC	0.251	0.0289		AAACC	0.0612	0.0199
